# Supplementary material for: 5-Cyclo­hexyl-4-methyl-1H-pyrazol-3(2H)-one monohydrate
Source: Acta Crystallogr Sect E Struct Rep Online. 2010 Oct 9;66(Pt 11):o2760–1. doi: 10.1107/S1600536810039164 (PMC3009194; doi:10.1107/S1600536810039164)
Supplement: Supplementary file 1 [file e-66-o2760-sup1.cif]

##############################################################################
###                                                                        ###
###        Electronic paper (Acta Crystallographica Section E)             ###
###                                                                        ###
##############################################################################
#                                                                            #
# This CIF contains the data in a paper accepted for publication in Acta     #
# Crystallographica Section E. It conforms to the requirements of Notes      #
# for Authors for Section E, and has been peer reviewed under the auspices   #
# of the IUCr Commission on Journals.                                        #
#                                                                            #
# Full details of the Crystallographic Information File format               #
# are given in the paper "The Crystallographic Information File (CIF):       #
# a New Standard Archive File for Crystallography" by S. R. Hall, F. H.      #
# Allen and I. D. Brown [Acta Cryst. (1991), A47, 655-685].                  #
#                                                                            #
# The current version of the core CIF dictionary is obtainable from          #
# ftp://ftp.iucr.org/pub/cif_core.dic. The current version number is 2.4.    #
#                                                                            #
# Software is freely available for graphical display of the structure(s) in  #
# this CIF.  For information consult the CIF home page http://www.iucr.org/  #
# cif/home.html                                                              #
#                                                                            #
# This file may be used for bona fide research purposes within the           #
# scientific community so long as proper attribution is given to the journal # 
# article from which it was obtained.                                        #
#                                                                            #
##############################################################################
                                             
data_global
_audit_creation_method     'form.cif (version 2.0)'
_journal_data_validation_number     ?
_journal_date_recd_electronic     2010-09-29
_journal_date_accepted     2010-09-30
_journal_name_full     'Acta Crystallographica, Section E'
_journal_year     2010
_journal_volume     66
_journal_issue     11
_journal_page_first     o2760
_journal_page_last     o2761
_journal_paper_category     QO
_journal_coeditor_code     IS2608
_publ_contact_author_name     'Prof. Fun, Hoong-Kun'
_publ_contact_author_address
;
      X-ray Crystallography Unit
      School of Physics
      Universiti Sains Malaysia
      11800 USM, Penang
      MALAYSIA
;
_publ_contact_author_email     'hkfun@usm.my'
_publ_contact_author_fax     '604 6579150'
_publ_contact_author_phone     '604 6533652'
_publ_section_title
;
5-Cyclohexyl-4-methyl-1<i>H</i>-pyrazol-3(2<i>H</i>)-one monohydrate
;
loop_
    _publ_author_name
    _publ_author_footnote
    _publ_author_address
    'Tara Shahani' ?
;
      X-ray Crystallography Unit
      School of Physics
      Universiti Sains Malaysia
      11800 USM, Penang
      Malaysia
;
    'Hoong-Kun Fun'
;
      Thomson Reuters ResearcherID: A-3561-2009.
;
;     X-ray Crystallography Unit
      School of Physics
      Universiti Sains Malaysia
      11800 USM, Penang
      Malaysia
;
    'R. Venkat Ragavan' ?
;
      Organic Chemistry Division,
      School of Advanced Sciences,
      VIT University,
      Vellore 632 014,
      India
;
    'V. Vijayakumar' ?
;
      Organic Chemistry Division,
      School of Advanced Sciences,
      VIT University,
      Vellore 632 014,
      India
;
    'S. Sarveswari' ?
;
      Organic Chemistry Division,
      School of Advanced Sciences,
      VIT University,
      Vellore 632 014,
      India
;
data_I
_audit_creation_method     SHELXL-97
_chemical_name_systematic
;
5-Cyclohexyl-4-methyl-1<i>H</i>-pyrazol-3(2<i>H</i>)-one monohydrate
;
_chemical_name_common     ?
_chemical_formula_moiety     'C10 H16 N2 O, H2 O'
_chemical_formula_sum     'C10 H18 N2 O2'
_chemical_formula_iupac     'C10 H16 N2 O, H2 O'
_chemical_formula_weight     198.26
_chemical_melting_point     ?
_symmetry_cell_setting     monoclinic
_symmetry_space_group_name_H-M     'P 21/c'
_symmetry_space_group_name_Hall     '-P 2ybc'
loop_
    _symmetry_equiv_pos_as_xyz
    'x, y, z'
    '-x, y+1/2, -z+1/2'
    '-x, -y, -z'
    'x, -y-1/2, z-1/2'
_cell_length_a     13.4959(3)
_cell_length_b     6.24970(10)
_cell_length_c     13.9268(3)
_cell_angle_alpha     90.00
_cell_angle_beta     112.7820(10)
_cell_angle_gamma     90.00
_cell_volume     1083.02(4)
_cell_formula_units_Z     4
_cell_measurement_reflns_used     9296
_cell_measurement_theta_min     2.95
_cell_measurement_theta_max     34.70
_cell_measurement_temperature     100.00(10)
_exptl_crystal_description     'block'
_exptl_crystal_colour     'colourless'
_exptl_crystal_size_max     0.46
_exptl_crystal_size_mid     0.27
_exptl_crystal_size_min     0.23
_exptl_crystal_density_diffrn     1.216
_exptl_crystal_density_meas     ?
_exptl_crystal_density_method     'not measured'
_exptl_crystal_F_000     432
_exptl_absorpt_coefficient_mu     0.085
_exptl_absorpt_correction_type     multi-scan
_exptl_absorpt_process_details     '(<i>SADABS</i>; Bruker, 2009)'
_exptl_absorpt_correction_T_min     0.9618
_exptl_absorpt_correction_T_max     0.9809
_exptl_special_details
;
The crystal was placed in the cold stream of an Oxford Cyrosystems Cobra
open-flow nitrogen cryostat (Cosier & Glazer, 1986) operating at 100.0(1) K.
;
_diffrn_ambient_temperature     100.00(10)
_diffrn_radiation_type     MoK\a
_diffrn_radiation_wavelength     0.71073
_diffrn_radiation_source     'fine-focus sealed tube'
_diffrn_radiation_monochromator     graphite
_diffrn_measurement_device_type
;
Bruker SMART APEXII CCD area-detector
;
_diffrn_measurement_method     '\f and \w scans'
_diffrn_detector_area_resol_mean     ?
_diffrn_reflns_number     26403
_diffrn_reflns_av_R_equivalents     0.0329
_diffrn_reflns_av_sigmaI/netI     0.0262
_diffrn_reflns_theta_min     1.64
_diffrn_reflns_theta_max     34.98
_diffrn_reflns_theta_full     34.98
_diffrn_measured_fraction_theta_max     0.990
_diffrn_measured_fraction_theta_full     0.990
_diffrn_reflns_limit_h_min     -20
_diffrn_reflns_limit_h_max     21
_diffrn_reflns_limit_k_min     -10
_diffrn_reflns_limit_k_max     10
_diffrn_reflns_limit_l_min     -21
_diffrn_reflns_limit_l_max     21
_diffrn_standards_number     0
_diffrn_standards_interval_count     .
_diffrn_standards_interval_time     .
_diffrn_standards_decay_%     ?
_refine_special_details
;
Refinement of <i>F</i>^2^ against ALL reflections. The weighted <i>R</i>-factor
<i>wR</i> and goodness of fit <i>S</i> are based on <i>F</i>^2^, conventional
<i>R</i>-factors <i>R</i> are based on <i>F</i>, with <i>F</i> set to zero for
negative <i>F</i>^2^. The threshold expression of <i>F</i>^2^ >
\s(<i>F</i>^2^) is used only for calculating <i>R</i>-factors(gt) <i>etc</i>.
and is not relevant to the choice of reflections for refinement.
<i>R</i>-factors based on <i>F</i>^2^ are statistically about twice as large
as those based on <i>F</i>, and <i>R</i>- factors based on ALL data will be
even larger.
;
_reflns_number_total     4715
_reflns_number_gt     3863
_reflns_threshold_expression     I>2\s(I)
_refine_ls_structure_factor_coef     Fsqd
_refine_ls_matrix_type     full
_refine_ls_R_factor_all     0.0543
_refine_ls_R_factor_gt     0.0421
_refine_ls_wR_factor_gt     0.1093
_refine_ls_wR_factor_ref     0.1174
_refine_ls_goodness_of_fit_ref     1.034
_refine_ls_restrained_S_all     1.034
_refine_ls_number_reflns     4715
_refine_ls_number_parameters     199
_refine_ls_number_restraints     0
_refine_ls_hydrogen_treatment     refall
_refine_ls_weighting_scheme     calc
_refine_ls_weighting_details
         'calc w=1/[\s^2^(Fo^2^)+(0.0623P)^2^+0.2027P] where P=(Fo^2^+2Fc^2^)/3'
_atom_sites_solution_hydrogens     geom
_atom_sites_solution_primary     direct
_atom_sites_solution_secondary     difmap
_refine_ls_shift/su_max     ?
_refine_ls_shift/su_max_lt     0.001
_refine_ls_shift/su_mean     0.000
_refine_diff_density_max     0.549
_refine_diff_density_min     -0.276
_refine_ls_extinction_method     none
_refine_ls_extinction_coef     ?
loop_
    _atom_type_symbol
    _atom_type_description
    _atom_type_scat_dispersion_real
    _atom_type_scat_dispersion_imag
    _atom_type_scat_source
    'C' 'C' 0.0033 0.0016
                         'International Tables Vol C Tables 4.2.6.8 and 6.1.1.4'
    'H' 'H' 0.0000 0.0000
                         'International Tables Vol C Tables 4.2.6.8 and 6.1.1.4'
    'N' 'N' 0.0061 0.0033
                         'International Tables Vol C Tables 4.2.6.8 and 6.1.1.4'
    'O' 'O' 0.0106 0.0060
                         'International Tables Vol C Tables 4.2.6.8 and 6.1.1.4'
_computing_data_collection     'APEX2 (Bruker, 2009)'
_computing_cell_refinement     'SAINT (Bruker, 2009)'
_computing_data_reduction     'SAINT (Bruker, 2009)'
_computing_structure_solution     'SHELXTL (Sheldrick, 2008)'
_computing_structure_refinement     'SHELXTL (Sheldrick, 2008)'
_computing_molecular_graphics     'SHELXTL (Sheldrick, 2008)'
_computing_publication_material
                             'SHELXTL (Sheldrick, 2008) and PLATON (Spek, 2009)'
loop_
    _atom_site_type_symbol
    _atom_site_label
    _atom_site_fract_x
    _atom_site_fract_y
    _atom_site_fract_z
    _atom_site_U_iso_or_equiv
    _atom_site_adp_type
    _atom_site_calc_flag
    _atom_site_refinement_flags
    _atom_site_occupancy
    _atom_site_disorder_assembly
    _atom_site_disorder_group
    O O1 0.47692(5) 0.58283(9) 0.36443(4) 0.01649(11) Uani d . 1 . .
    N N1 0.35298(5) 0.86770(11) 0.49923(5) 0.01570(12) Uani d . 1 . .
    N N2 0.43455(5) 0.74179(11) 0.49437(5) 0.01560(12) Uani d . 1 . .
    C C1 0.22589(7) 1.31323(13) 0.36124(7) 0.02077(15) Uani d . 1 . .
    C C2 0.12483(7) 1.45257(14) 0.33028(7) 0.02375(16) Uani d . 1 . .
    C C3 0.07738(7) 1.44773(14) 0.41354(7) 0.02298(16) Uani d . 1 . .
    C C4 0.05310(7) 1.21880(14) 0.43594(7) 0.02146(16) Uani d . 1 . .
    C C5 0.15219(7) 1.07543(13) 0.46434(7) 0.01902(14) Uani d . 1 . .
    C C6 0.19853(6) 1.08190(12) 0.37959(6) 0.01492(13) Uani d . 1 . .
    C C7 0.29215(6) 0.93410(11) 0.40136(5) 0.01425(13) Uani d . 1 . .
    C C8 0.41832(6) 0.71084(12) 0.39255(5) 0.01420(13) Uani d . 1 . .
    C C9 0.32907(6) 0.83939(12) 0.33169(5) 0.01507(13) Uani d . 1 . .
    C C10 0.28323(7) 0.85575(15) 0.21552(6) 0.02220(16) Uani d . 1 . .
    O O1W 0.39076(5) 0.38748(10) 0.17409(5) 0.02017(12) Uani d . 1 . .
    H H1A 0.2820(10) 1.3696(19) 0.4284(10) 0.026(3) Uiso d . 1 . .
    H H1B 0.2551(10) 1.319(2) 0.3063(11) 0.030(3) Uiso d . 1 . .
    H H2A 0.0700(11) 1.398(2) 0.2637(11) 0.029(3) Uiso d . 1 . .
    H H2B 0.1410(11) 1.602(2) 0.3181(11) 0.033(3) Uiso d . 1 . .
    H H3A 0.1301(11) 1.516(2) 0.4797(10) 0.028(3) Uiso d . 1 . .
    H H3B 0.0083(10) 1.536(2) 0.3909(10) 0.027(3) Uiso d . 1 . .
    H H4A -0.0056(10) 1.161(2) 0.3741(11) 0.029(3) Uiso d . 1 . .
    H H4B 0.0270(10) 1.214(2) 0.4932(10) 0.028(3) Uiso d . 1 . .
    H H5A 0.2079(11) 1.124(2) 0.5307(11) 0.032(3) Uiso d . 1 . .
    H H5B 0.1334(10) 0.922(2) 0.4749(10) 0.025(3) Uiso d . 1 . .
    H H6 0.1416(10) 1.028(2) 0.3127(9) 0.020(3) Uiso d . 1 . .
    H H10A 0.2285(15) 0.956(3) 0.1918(15) 0.066(5) Uiso d . 1 . .
    H H10B 0.3351(14) 0.891(3) 0.1877(13) 0.053(5) Uiso d . 1 . .
    H H10C 0.2553(13) 0.719(3) 0.1795(14) 0.060(5) Uiso d . 1 . .
    H H1N1 0.3647(11) 0.938(2) 0.5581(11) 0.033(3) Uiso d . 1 . .
    H H1N2 0.4682(11) 0.646(2) 0.5476(11) 0.034(3) Uiso d . 1 . .
    H H1W1 0.4222(13) 0.442(3) 0.2377(13) 0.046(4) Uiso d . 1 . .
    H H1W2 0.4323(13) 0.284(3) 0.1729(13) 0.052(5) Uiso d . 1 . .
loop_
    _atom_site_aniso_label
    _atom_site_aniso_U_11
    _atom_site_aniso_U_22
    _atom_site_aniso_U_33
    _atom_site_aniso_U_12
    _atom_site_aniso_U_13
    _atom_site_aniso_U_23
    O1 0.0200(3) 0.0165(2) 0.0143(2) 0.00467(19) 0.00818(19) 0.00135(18)
    N1 0.0190(3) 0.0166(3) 0.0112(2) 0.0047(2) 0.0057(2) 0.0004(2)
    N2 0.0187(3) 0.0162(3) 0.0116(3) 0.0051(2) 0.0056(2) 0.0017(2)
    C1 0.0210(3) 0.0161(3) 0.0261(4) 0.0025(3) 0.0102(3) 0.0048(3)
    C2 0.0251(4) 0.0165(3) 0.0282(4) 0.0053(3) 0.0088(3) 0.0047(3)
    C3 0.0227(4) 0.0170(3) 0.0272(4) 0.0040(3) 0.0074(3) -0.0051(3)
    C4 0.0197(3) 0.0206(4) 0.0257(4) 0.0018(3) 0.0105(3) -0.0039(3)
    C5 0.0208(3) 0.0179(3) 0.0211(3) 0.0028(3) 0.0113(3) 0.0010(3)
    C6 0.0158(3) 0.0139(3) 0.0145(3) 0.0018(2) 0.0053(2) -0.0002(2)
    C7 0.0166(3) 0.0135(3) 0.0122(3) 0.0015(2) 0.0052(2) 0.0010(2)
    C8 0.0173(3) 0.0138(3) 0.0118(3) 0.0012(2) 0.0060(2) 0.0009(2)
    C9 0.0180(3) 0.0156(3) 0.0112(3) 0.0034(2) 0.0052(2) 0.0015(2)
    C10 0.0275(4) 0.0259(4) 0.0118(3) 0.0087(3) 0.0059(3) 0.0024(3)
    O1W 0.0246(3) 0.0216(3) 0.0139(2) 0.0035(2) 0.0071(2) 0.0007(2)
_geom_special_details
;
All e.s.d.'s (except the e.s.d. in the dihedral angle between two l.s. planes)
are estimated using the full covariance matrix. The cell e.s.d.'s are taken
into account individually in the estimation of e.s.d.'s in distances, angles
and torsion angles; correlations between e.s.d.'s in cell parameters are only
used when they are defined by crystal symmetry. An approximate (isotropic)
treatment of cell e.s.d.'s is used for estimating e.s.d.'s involving l.s.
planes.
;
loop_
    _geom_bond_atom_site_label_1
    _geom_bond_atom_site_label_2
    _geom_bond_site_symmetry_2
    _geom_bond_distance
    _geom_bond_publ_flag
    O1 C8 . 1.2880(9) ?
    N1 C7 . 1.3555(9) ?
    N1 N2 . 1.3760(9) ?
    N1 H1N1 . 0.889(14) ?
    N2 C8 . 1.3622(9) ?
    N2 H1N2 . 0.923(14) ?
    C1 C2 . 1.5326(12) ?
    C1 C6 . 1.5378(11) ?
    C1 H1A . 1.012(13) ?
    C1 H1B . 0.987(13) ?
    C2 C3 . 1.5267(13) ?
    C2 H2A . 0.995(14) ?
    C2 H2B . 0.986(14) ?
    C3 C4 . 1.5267(13) ?
    C3 H3A . 1.013(14) ?
    C3 H3B . 1.022(13) ?
    C4 C5 . 1.5290(11) ?
    C4 H4A . 0.985(14) ?
    C4 H4B . 0.989(13) ?
    C5 C6 . 1.5354(10) ?
    C5 H5A . 0.986(14) ?
    C5 H5B . 1.020(13) ?
    C6 C7 . 1.4982(10) ?
    C6 H6 . 1.009(12) ?
    C7 C9 . 1.3836(10) ?
    C8 C9 . 1.4226(10) ?
    C9 C10 . 1.4953(11) ?
    C10 H10A . 0.93(2) ?
    C10 H10B . 0.948(17) ?
    C10 H10C . 0.987(19) ?
    O1W H1W1 . 0.888(17) ?
    O1W H1W2 . 0.858(18) ?
loop_
    _geom_angle_atom_site_label_1
    _geom_angle_atom_site_label_2
    _geom_angle_atom_site_label_3
    _geom_angle_site_symmetry_1
    _geom_angle_site_symmetry_3
    _geom_angle
    _geom_angle_publ_flag
    C7 N1 N2 . . 108.07(6) ?
    C7 N1 H1N1 . . 126.7(9) ?
    N2 N1 H1N1 . . 118.0(9) ?
    C8 N2 N1 . . 108.86(6) ?
    C8 N2 H1N2 . . 125.1(9) ?
    N1 N2 H1N2 . . 119.0(8) ?
    C2 C1 C6 . . 109.64(7) ?
    C2 C1 H1A . . 109.2(7) ?
    C6 C1 H1A . . 108.4(7) ?
    C2 C1 H1B . . 110.0(8) ?
    C6 C1 H1B . . 110.7(8) ?
    H1A C1 H1B . . 108.9(10) ?
    C3 C2 C1 . . 111.37(7) ?
    C3 C2 H2A . . 108.8(8) ?
    C1 C2 H2A . . 109.1(8) ?
    C3 C2 H2B . . 109.6(8) ?
    C1 C2 H2B . . 110.7(8) ?
    H2A C2 H2B . . 107.2(11) ?
    C2 C3 C4 . . 111.10(7) ?
    C2 C3 H3A . . 109.2(7) ?
    C4 C3 H3A . . 109.7(8) ?
    C2 C3 H3B . . 110.8(7) ?
    C4 C3 H3B . . 109.0(8) ?
    H3A C3 H3B . . 106.9(11) ?
    C3 C4 C5 . . 111.51(7) ?
    C3 C4 H4A . . 109.1(8) ?
    C5 C4 H4A . . 109.8(8) ?
    C3 C4 H4B . . 111.4(8) ?
    C5 C4 H4B . . 108.8(8) ?
    H4A C4 H4B . . 106.1(11) ?
    C4 C5 C6 . . 111.20(7) ?
    C4 C5 H5A . . 109.6(8) ?
    C6 C5 H5A . . 108.8(8) ?
    C4 C5 H5B . . 110.4(7) ?
    C6 C5 H5B . . 109.5(7) ?
    H5A C5 H5B . . 107.3(11) ?
    C7 C6 C5 . . 113.01(6) ?
    C7 C6 C1 . . 112.05(6) ?
    C5 C6 C1 . . 110.36(6) ?
    C7 C6 H6 . . 105.2(7) ?
    C5 C6 H6 . . 108.0(7) ?
    C1 C6 H6 . . 107.9(7) ?
    N1 C7 C9 . . 109.38(6) ?
    N1 C7 C6 . . 121.81(6) ?
    C9 C7 C6 . . 128.78(7) ?
    O1 C8 N2 . . 122.31(7) ?
    O1 C8 C9 . . 130.36(6) ?
    N2 C8 C9 . . 107.32(6) ?
    C7 C9 C8 . . 105.99(6) ?
    C7 C9 C10 . . 128.25(7) ?
    C8 C9 C10 . . 125.68(7) ?
    C9 C10 H10A . . 111.8(12) ?
    C9 C10 H10B . . 113.4(10) ?
    H10A C10 H10B . . 108.0(15) ?
    C9 C10 H10C . . 114.0(11) ?
    H10A C10 H10C . . 108.0(15) ?
    H10B C10 H10C . . 101.0(14) ?
    H1W1 O1W H1W2 . . 104.0(14) ?
loop_
    _geom_torsion_atom_site_label_1
    _geom_torsion_atom_site_label_2
    _geom_torsion_atom_site_label_3
    _geom_torsion_atom_site_label_4
    _geom_torsion_site_symmetry_1
    _geom_torsion_site_symmetry_2
    _geom_torsion_site_symmetry_3
    _geom_torsion_site_symmetry_4
    _geom_torsion
    _geom_torsion_publ_flag
    C7 N1 N2 C8 . . . . -6.34(8) ?
    C6 C1 C2 C3 . . . . 57.93(10) ?
    C1 C2 C3 C4 . . . . -56.21(10) ?
    C2 C3 C4 C5 . . . . 54.34(10) ?
    C3 C4 C5 C6 . . . . -54.98(9) ?
    C4 C5 C6 C7 . . . . -176.77(7) ?
    C4 C5 C6 C1 . . . . 56.89(9) ?
    C2 C1 C6 C7 . . . . 175.19(7) ?
    C2 C1 C6 C5 . . . . -57.94(9) ?
    N2 N1 C7 C9 . . . . 4.32(9) ?
    N2 N1 C7 C6 . . . . -177.56(6) ?
    C5 C6 C7 N1 . . . . -23.26(10) ?
    C1 C6 C7 N1 . . . . 102.18(8) ?
    C5 C6 C7 C9 . . . . 154.47(8) ?
    C1 C6 C7 C9 . . . . -80.10(10) ?
    N1 N2 C8 O1 . . . . -173.49(7) ?
    N1 N2 C8 C9 . . . . 5.81(8) ?
    N1 C7 C9 C8 . . . . -0.75(9) ?
    C6 C7 C9 C8 . . . . -178.70(7) ?
    N1 C7 C9 C10 . . . . 176.30(8) ?
    C6 C7 C9 C10 . . . . -1.65(14) ?
    O1 C8 C9 C7 . . . . 176.10(8) ?
    N2 C8 C9 C7 . . . . -3.12(8) ?
    O1 C8 C9 C10 . . . . -1.05(14) ?
    N2 C8 C9 C10 . . . . 179.74(8) ?
loop_
    _geom_hbond_atom_site_label_D
    _geom_hbond_atom_site_label_H
    _geom_hbond_atom_site_label_A
    _geom_hbond_site_symmetry_A
    _geom_hbond_distance_DH
    _geom_hbond_distance_HA
    _geom_hbond_distance_DA
    _geom_hbond_angle_DHA
    _geom_hbond_publ_flag
    N1 H1N1 O1W 4_576 0.889(14) 1.866(14) 2.7513(9) 173.7(12) yes
    N2 H1N2 O1 3_666 0.924(14) 1.842(13) 2.7552(9) 169.5(13) yes
    O1W H1W1 O1 . 0.889(17) 1.851(17) 2.7354(8) 173.2(18) yes
    O1W H1W2 O1 2_645 0.860(19) 1.961(19) 2.8007(9) 165.0(16) yes
    C5 H5A O1W 4_576 0.987(14) 2.503(15) 3.4161(12) 153.7(11) yes
