# Supplementary material for: 5-Cyclo­hexyl-4-methyl-1H-pyrazol-3(2H)-one monohydrate
Source: Acta Crystallogr Sect E Struct Rep Online. 2010 Oct 9;66(Pt 11):o2760–1. doi: 10.1107/S1600536810039164 (PMC3009194; doi:10.1107/S1600536810039164)
Supplement: Supplementary file 2 [file e-66-o2760-Isup2.hkl]

# 
# h,k,l, Fc-squared, Fo-squared, sigma(Fo-squared) and status flag 
# 
data_I
_shelx_title ' mv43_0m in P2(1)/c  (100K)' 
_shelx_refln_list_code          4 
_shelx_F_calc_maximum      105.56 
_exptl_crystal_F_000       432.00 
_reflns_d_resolution_high  0.6198 
 
loop_ 
 _symmetry_equiv_pos_as_xyz 
 'x, y, z' 
 '-x, y+1/2, -z+1/2' 
 '-x, -y, -z' 
 'x, -y-1/2, z-1/2' 
 
_cell_length_a    13.4959 
_cell_length_b     6.2497 
_cell_length_c    13.9268 
_cell_angle_alpha  90.000 
_cell_angle_beta  112.782 
_cell_angle_gamma  90.000 
 
_shelx_F_squared_multiplier     1.000 
 
loop_ 
 _refln_index_h 
 _refln_index_k 
 _refln_index_l 
 _refln_F_squared_calc 
 _refln_F_squared_meas 
 _refln_F_squared_sigma 
 _refln_observed_status 
   1   0   0     2061.96     2023.50     50.19 o 
   2   0   0      104.50       99.26      1.52 o 
   3   0   0        2.69        3.49      0.41 o 
   4   0   0      629.97      640.30      7.08 o 
   5   0   0        2.56        8.08      0.83 o 
   6   0   0      102.28       77.97      2.26 o 
   7   0   0       16.82       17.32      0.80 o 
   8   0   0       97.52      136.13      2.21 o 
   9   0   0       15.86       15.60      0.82 o 
  10   0   0        0.25        0.05      0.45 o 
  11   0   0      107.88      102.81      2.19 o 
  12   0   0       46.60       44.77      1.93 o 
  13   0   0        4.43        2.96      1.19 o 
  14   0   0      273.90      259.07      6.64 o 
  15   0   0       35.75       31.40      2.66 o 
  16   0   0       29.80       30.73      2.74 o 
  17   0   0       25.90       30.28      6.30 o 
  18   0   0        0.08       -2.52      2.52 o 
  19   0   0        0.85       -2.17      2.62 o 
  20   0   0        3.97        0.68      3.90 o 
   1   1   0      163.13      158.63      2.06 o 
   2   1   0    10239.50    10344.16    104.24 o 
   3   1   0       90.65       94.60      1.05 o 
   4   1   0        0.40        0.38      0.23 o 
   5   1   0       18.36       25.21      0.57 o 
   6   1   0     2581.21     2654.70     16.07 o 
   7   1   0      369.11      406.95      3.10 o 
   8   1   0       21.58       16.28      0.61 o 
   9   1   0        8.40       10.07      0.56 o 
  10   1   0       34.25       39.77      0.99 o 
  11   1   0       95.76       90.09      1.51 o 
  12   1   0      358.53      343.35      4.00 o 
  13   1   0       16.56       16.44      1.23 o 
  14   1   0       23.08       21.75      1.56 o 
  15   1   0      129.92      133.68      3.83 o 
  16   1   0       48.05       50.76      2.73 o 
  17   1   0       27.55       34.10      2.58 o 
  18   1   0        1.23       -0.03      1.37 o 
  19   1   0        3.05        0.94      2.16 o 
   0   2   0       14.62       18.94      0.87 o 
   1   2   0     1182.56     1214.71     10.47 o 
   2   2   0      166.62      150.76      1.62 o 
   3   2   0      965.99     1082.63      8.30 o 
   4   2   0      362.39      397.78      3.26 o 
   5   2   0      949.51      996.33      6.77 o 
   6   2   0      674.19      683.83      4.74 o 
   7   2   0       12.92        9.13      0.46 o 
   8   2   0      381.92      399.37      3.12 o 
   9   2   0      142.02      142.23      1.70 o 
  10   2   0      168.55      159.05      2.05 o 
  11   2   0       89.41       97.39      1.82 o 
  12   2   0       81.83       74.44      1.80 o 
  13   2   0      111.00      108.17      2.71 o 
  14   2   0        2.09        4.14      1.11 o 
  15   2   0       63.64       64.11      3.86 o 
  16   2   0        5.42        6.97      1.59 o 
  17   2   0        0.13        1.78      1.38 o 
  18   2   0       65.41       74.08      3.79 o 
  19   2   0       29.45       30.09      3.10 o 
   1   3   0      231.42      283.55      3.17 o 
   2   3   0      251.63      269.80      2.76 o 
   3   3   0     1285.45     1367.74     10.08 o 
   4   3   0     1782.01     1919.75     12.65 o 
   5   3   0       86.58      100.16      1.48 o 
   6   3   0       76.14       70.44      1.17 o 
   7   3   0      516.68      550.41      4.06 o 
   8   3   0      235.18      240.06      2.29 o 
   9   3   0      470.55      465.69      4.09 o 
  10   3   0      180.91      148.03      2.43 o 
  11   3   0      125.99      123.33      2.53 o 
  12   3   0       29.65       36.69      1.66 o 
  13   3   0        0.24       -0.75      0.85 o 
  14   3   0        5.61        4.88      1.15 o 
  15   3   0       17.21       17.34      2.04 o 
  16   3   0      214.69      222.69      6.20 o 
  17   3   0       39.25       38.02      2.73 o 
  18   3   0       31.47       33.39      2.67 o 
  19   3   0        0.03       -1.37      1.37 o 
   0   4   0      601.84      636.90      8.59 o 
   1   4   0      399.52      388.98      3.73 o 
   2   4   0      523.53      560.10      5.17 o 
   3   4   0      230.68      228.26      2.29 o 
   4   4   0       27.52       31.47      0.86 o 
   5   4   0        8.99       14.87      0.74 o 
   6   4   0      486.24      534.84      4.06 o 
   7   4   0      243.37      237.44      2.84 o 
   8   4   0      208.98      171.66      2.69 o 
   9   4   0       85.23       88.73      2.30 o 
  10   4   0       54.50       68.16      2.07 o 
  11   4   0       44.01       49.56      2.24 o 
  12   4   0       11.91       11.92      1.55 o 
  13   4   0       10.67       11.43      1.42 o 
  14   4   0       11.64       13.22      1.60 o 
  15   4   0       34.49       33.09      2.48 o 
  16   4   0       80.20       82.29      4.34 o 
  17   4   0        0.14        0.76      1.72 o 
  18   4   0        0.42        1.51      2.46 o 
   1   5   0      212.15      218.78      2.56 o 
   2   5   0      400.47      405.31      4.03 o 
   3   5   0       12.47       11.15      0.66 o 
   4   5   0      523.76      525.31      4.79 o 
   5   5   0      410.46      411.07      4.92 o 
   6   5   0       29.54       24.85      1.30 o 
   7   5   0       15.62       17.33      1.34 o 
   8   5   0       35.84       28.20      1.67 o 
   9   5   0       13.62       11.23      1.22 o 
  10   5   0        1.73        2.55      1.02 o 
  11   5   0       58.01       54.38      2.55 o 
  12   5   0        1.67        1.64      1.29 o 
  13   5   0        1.51        0.16      1.20 o 
  14   5   0       92.62       98.73      4.16 o 
  15   5   0        1.41        2.60      2.16 o 
  16   5   0       62.53       60.58      3.89 o 
  17   5   0        1.44        1.17      4.96 o 
   0   6   0      511.55      505.34      9.11 o 
   1   6   0       19.51       22.76      1.40 o 
   2   6   0      204.51      202.27      3.27 o 
   3   6   0      338.87      348.41      5.59 o 
   4   6   0        1.59        2.96      0.93 o 
   5   6   0        5.19        6.00      1.06 o 
   6   6   0        3.94        1.27      0.83 o 
   7   6   0       31.21       28.45      1.75 o 
   8   6   0       47.86       45.23      2.20 o 
   9   6   0       93.44       93.39      2.85 o 
  10   6   0       16.45       14.73      2.49 o 
  11   6   0        8.81       11.45      1.48 o 
  12   6   0       41.20       43.02      3.06 o 
  13   6   0        1.01        0.08      1.23 o 
  14   6   0       19.76       18.72      2.44 o 
  15   6   0        0.02        0.80      1.34 o 
  16   6   0        8.77        8.65      2.35 o 
   1   7   0        3.09        2.61      0.95 o 
   2   7   0       54.56       60.84      2.94 o 
   3   7   0       23.95       24.66      1.70 o 
   4   7   0       14.65       13.18      1.48 o 
   5   7   0       48.78       54.23      2.22 o 
   6   7   0       44.33       43.56      3.04 o 
   7   7   0        4.39        4.18      1.51 o 
   8   7   0       81.36       88.90      5.24 o 
   9   7   0       31.75       38.04      3.43 o 
  10   7   0       11.97       13.79      2.05 o 
  11   7   0       13.57       22.58      5.30 o 
  12   7   0        4.59        4.09      1.72 o 
  13   7   0       30.59       32.33      2.85 o 
  14   7   0       10.03        7.13      2.56 o 
   0   8   0      113.14      111.20      4.53 o 
   1   8   0      109.70      117.18      3.26 o 
   2   8   0       31.18       28.10      1.97 o 
   3   8   0       93.60       97.24      3.00 o 
   4   8   0       29.85       29.83      2.23 o 
   5   8   0       41.92       39.20      2.76 o 
   6   8   0        0.00        1.95      1.53 o 
   7   8   0        0.00        1.61      2.34 o 
   8   8   0        4.20        5.33      1.84 o 
   9   8   0        0.06        2.30      3.21 o 
  10   8   0       22.21       17.51      2.62 o 
  11   8   0       30.66       31.18      3.41 o 
  12   8   0        1.56        4.49      3.19 o 
   1   9   0       83.94       88.11      4.05 o 
   2   9   0        0.50        0.60      2.68 o 
   3   9   0       18.60       21.64      2.52 o 
   4   9   0        7.63       10.66      2.88 o 
   5   9   0        7.87        8.33      2.43 o 
   6   9   0       54.40       58.43      4.05 o 
   7   9   0       10.24       11.91      2.21 o 
   8   9   0        6.70        7.16      1.75 o 
   9   9   0        1.03        0.62      1.84 o 
   0  10   0       17.78       11.72      3.17 o 
   1  10   0        4.96       14.60      7.64 o 
   2  10   0        3.08        6.97      2.40 o 
 -20   1   1      118.73      131.90      6.33 o 
 -19   1   1       11.02        9.79      1.93 o 
 -18   1   1       10.01       14.72      2.06 o 
 -17   1   1        0.93       -0.59      1.14 o 
 -16   1   1       11.24       10.60      1.68 o 
 -15   1   1       12.19       10.64      1.38 o 
 -14   1   1        3.20        2.20      0.79 o 
 -13   1   1       21.51       23.40      1.40 o 
 -12   1   1      305.42      285.23      3.49 o 
 -11   1   1       46.35       43.18      1.22 o 
 -10   1   1       39.70       38.27      0.91 o 
  -9   1   1       36.89       42.24      0.94 o 
  -8   1   1      150.07      149.34      1.67 o 
  -7   1   1      279.17      291.33      2.57 o 
  -6   1   1      700.66      748.85      5.36 o 
  -5   1   1     1452.86     1492.56     10.31 o 
  -4   1   1     2569.88     2632.84     17.63 o 
  -3   1   1     8529.67     8549.12     95.93 o 
  -2   1   1     2184.31     2260.36     17.75 o 
  -1   1   1      167.74      155.54      1.87 o 
   0   1   1      636.02      651.12      8.62 o 
   1   1   1        3.97        3.17      0.41 o 
   2   1   1     2683.07     2840.22     22.24 o 
   3   1   1     1067.40     1102.41      8.78 o 
   4   1   1       26.57       24.12      0.52 o 
   5   1   1      187.23      186.05      1.71 o 
   6   1   1      353.42      371.89      2.72 o 
   7   1   1      523.95      519.54      3.79 o 
   8   1   1       17.75       20.28      0.65 o 
   9   1   1      357.16      351.89      3.06 o 
  10   1   1        0.03       -0.24      0.32 o 
  11   1   1        8.80        8.91      0.68 o 
  12   1   1       30.78       31.01      1.29 o 
  13   1   1       85.46       83.02      2.47 o 
  14   1   1       16.90       16.77      1.70 o 
  15   1   1        0.44        2.42      1.25 o 
  16   1   1        3.15        3.23      1.35 o 
  17   1   1       28.40       30.98      2.52 o 
  18   1   1        0.06       -1.53      2.06 o 
  19   1   1       13.54       11.38      2.63 o 
 -20   2   1       15.02       17.82      2.71 o 
 -19   2   1       49.86       48.18      3.20 o 
 -18   2   1      357.61      390.34      7.50 o 
 -17   2   1        3.00        1.88      1.43 o 
 -16   2   1       20.97       24.23      2.15 o 
 -15   2   1        4.77        4.15      1.15 o 
 -14   2   1       24.73       23.36      1.69 o 
 -13   2   1        0.17        2.20      0.67 o 
 -12   2   1       35.00       28.68      1.27 o 
 -11   2   1      145.35      148.90      2.08 o 
 -10   2   1      147.73      157.90      1.99 o 
  -9   2   1        4.59        6.84      0.44 o 
  -8   2   1      167.77      186.69      1.90 o 
  -7   2   1        0.03        0.33      0.24 o 
  -6   2   1      330.37      355.67      2.78 o 
  -5   2   1      597.41      612.54      4.75 o 
  -4   2   1      891.86      939.18      7.36 o 
  -3   2   1      809.36      895.51      7.04 o 
  -2   2   1     2987.00     3316.22     30.87 o 
  -1   2   1        0.01       -0.38      0.38 o 
   0   2   1     2216.58     2367.88     19.52 o 
   1   2   1      259.64      265.11      4.24 o 
   2   2   1      462.95      487.52      4.95 o 
   3   2   1     3528.15     3732.97     28.64 o 
   4   2   1     4084.76     4500.05     29.02 o 
   5   2   1       44.39       35.92      0.70 o 
   6   2   1      343.78      306.87      2.54 o 
   7   2   1      178.68      160.39      1.62 o 
   8   2   1      372.53      335.73      2.67 o 
   9   2   1       16.39       20.57      0.75 o 
  10   2   1        0.05        0.26      0.42 o 
  11   2   1       23.44       21.86      1.17 o 
  12   2   1      129.45      116.64      3.12 o 
  13   2   1      117.69      126.61      2.95 o 
  14   2   1       26.96       26.05      1.89 o 
  15   2   1        4.43        2.56      1.28 o 
  16   2   1        1.21        2.04      1.67 o 
  17   2   1        0.28        0.58      1.74 o 
  18   2   1        0.18        1.16      1.54 o 
  19   2   1       76.22       75.41      3.69 o 
 -19   3   1       12.96       10.67      2.13 o 
 -18   3   1        0.78        2.38      1.73 o 
 -17   3   1        0.04        1.70      1.45 o 
 -16   3   1        6.82        6.31      1.61 o 
 -15   3   1       64.77       64.87      2.62 o 
 -14   3   1        9.87        7.72      1.23 o 
 -13   3   1        1.12        0.58      0.76 o 
 -12   3   1       20.59       23.34      1.37 o 
 -11   3   1       47.46       35.50      1.32 o 
 -10   3   1       42.25       31.39      1.13 o 
  -9   3   1        0.13        1.98      0.48 o 
  -8   3   1       21.84       25.47      0.76 o 
  -7   3   1      853.57      838.69      5.97 o 
  -6   3   1      801.64      818.75      6.32 o 
  -5   3   1        4.35        3.40      0.39 o 
  -4   3   1     2025.71     2029.42     14.00 o 
  -3   3   1      427.10      433.17      3.62 o 
  -2   3   1       26.63       30.42      0.75 o 
  -1   3   1       82.39       86.40      1.34 o 
   0   3   1      247.49      278.78      2.92 o 
   1   3   1      175.91      188.74      2.12 o 
   2   3   1      244.51      253.66      2.65 o 
   3   3   1      372.68      396.18      3.84 o 
   4   3   1       49.13       49.66      0.84 o 
   5   3   1      160.37      199.20      1.89 o 
   6   3   1       16.83       13.85      0.65 o 
   7   3   1       15.27       14.93      0.63 o 
   8   3   1        0.44        0.43      0.41 o 
   9   3   1        2.40        2.40      0.56 o 
  10   3   1       78.02       57.53      1.59 o 
  11   3   1        1.75        4.41      0.90 o 
  12   3   1       21.12       19.27      1.32 o 
  13   3   1        5.81       10.79      1.28 o 
  14   3   1       78.03       83.72      2.70 o 
  15   3   1       16.28       17.43      2.32 o 
  16   3   1       38.59       38.54      2.97 o 
  17   3   1        1.60        0.97      1.38 o 
  18   3   1        0.95        0.76      1.58 o 
 -18   4   1       12.06       11.57      2.42 o 
 -17   4   1       69.37       72.99      4.28 o 
 -16   4   1        1.92        1.84      1.61 o 
 -15   4   1       16.96       15.28      1.91 o 
 -14   4   1        6.14        4.97      1.27 o 
 -13   4   1       90.44       93.61      2.88 o 
 -12   4   1       18.14       22.00      1.66 o 
 -11   4   1       18.23       18.88      1.49 o 
 -10   4   1        4.87       11.17      1.19 o 
  -9   4   1      423.64      382.25      5.44 o 
  -8   4   1      168.87      144.81      2.52 o 
  -7   4   1        9.65        8.19      0.69 o 
  -6   4   1      457.93      469.08      3.89 o 
  -5   4   1      151.78      147.33      1.67 o 
  -4   4   1        4.01        2.87      0.36 o 
  -3   4   1      800.22      830.43      6.05 o 
  -2   4   1       95.67      104.77      1.52 o 
  -1   4   1       36.76       42.51      1.16 o 
   0   4   1       28.37       34.80      1.00 o 
   1   4   1      231.50      233.04      2.58 o 
   2   4   1      177.05      196.88      2.42 o 
   3   4   1       34.39       39.10      0.92 o 
   4   4   1     1585.26     1608.26     10.58 o 
   5   4   1      234.84      225.90      2.43 o 
   6   4   1      107.08      103.29      1.72 o 
   7   4   1      436.92      433.03      4.30 o 
   8   4   1      159.49      138.06      2.51 o 
   9   4   1       43.44       53.67      1.63 o 
  10   4   1       11.82       10.77      1.11 o 
  11   4   1        2.53        2.56      0.91 o 
  12   4   1       32.21       37.62      2.12 o 
  13   4   1       26.71       24.36      1.89 o 
  14   4   1       12.60       11.69      2.16 o 
  15   4   1        2.84        1.02      1.30 o 
  16   4   1       90.66       89.64      4.14 o 
  17   4   1        0.69        0.77      1.81 o 
  18   4   1       33.32       46.65      7.41 o 
 -17   5   1        4.70        4.62      3.64 o 
 -16   5   1        1.18        1.75      1.73 o 
 -15   5   1       79.49       80.99      3.87 o 
 -14   5   1       28.87       35.32      2.91 o 
 -13   5   1       34.87       35.09      2.15 o 
 -12   5   1       20.66       17.36      1.62 o 
 -11   5   1        6.36        9.59      1.31 o 
 -10   5   1       23.87       23.52      2.08 o 
  -9   5   1      139.86      141.54      2.98 o 
  -8   5   1        0.03        0.08      0.71 o 
  -7   5   1       65.19       60.63      1.89 o 
  -6   5   1       23.85       17.41      1.11 o 
  -5   5   1      246.44      223.33      2.83 o 
  -4   5   1       60.74       69.41      1.42 o 
  -3   5   1      144.76      150.51      2.06 o 
  -2   5   1      555.93      558.20      5.06 o 
  -1   5   1      144.98      143.74      2.18 o 
   0   5   1      320.43      344.73      3.62 o 
   1   5   1        0.08        0.14      0.40 o 
   2   5   1       63.40       63.35      1.34 o 
   3   5   1      272.75      248.75      3.13 o 
   4   5   1      317.30      329.26      3.51 o 
   5   5   1      342.35      324.95      3.95 o 
   6   5   1       16.21       15.84      1.11 o 
   7   5   1       30.25       34.80      1.53 o 
   8   5   1        3.22        1.68      0.88 o 
   9   5   1       18.65       20.90      1.58 o 
  10   5   1      155.08      148.62      3.47 o 
  11   5   1        7.33        4.85      1.22 o 
  12   5   1       47.63       49.39      2.47 o 
  13   5   1       60.96       67.84      2.76 o 
  14   5   1       98.18       99.95      3.94 o 
  15   5   1        3.67        4.49      1.86 o 
  16   5   1       30.33       33.33      4.45 o 
  17   5   1        0.05       -3.47      4.66 o 
 -16   6   1       56.24       68.54      5.03 o 
 -15   6   1        9.79       11.96      1.79 o 
 -14   6   1       88.11       97.00      3.71 o 
 -13   6   1        6.83        8.42      1.52 o 
 -12   6   1       54.04       53.59      2.82 o 
 -11   6   1       96.18      102.04      3.40 o 
 -10   6   1       32.88       36.16      2.00 o 
  -9   6   1       15.37       16.58      1.45 o 
  -8   6   1        0.72        1.97      0.90 o 
  -7   6   1      113.05      125.30      3.77 o 
  -6   6   1       15.75       20.66      1.48 o 
  -5   6   1       41.97       44.74      1.78 o 
  -4   6   1       32.92       31.39      1.52 o 
  -3   6   1      290.63      280.16      4.22 o 
  -2   6   1       29.30       41.07      1.60 o 
  -1   6   1      128.26      122.06      2.45 o 
   0   6   1       17.49       20.79      1.46 o 
   1   6   1      118.59      124.79      3.13 o 
   2   6   1      149.58      151.07      3.25 o 
   3   6   1        0.02        0.51      0.73 o 
   4   6   1        0.20       -0.76      0.78 o 
   5   6   1       91.73       93.52      2.62 o 
   6   6   1       48.87       45.29      2.00 o 
   7   6   1       11.86       13.90      1.46 o 
   8   6   1       28.20       29.40      1.84 o 
   9   6   1      132.10      137.06      3.79 o 
  10   6   1       12.36       12.43      1.53 o 
  11   6   1      102.77      100.49      3.57 o 
  12   6   1       13.10       13.17      1.82 o 
  13   6   1        1.11       -1.43      1.43 o 
  14   6   1       14.99       15.15      2.10 o 
  15   6   1        0.03        0.66      2.51 o 
 -14   7   1       15.09       17.56      2.01 o 
 -13   7   1       65.90       67.30      3.62 o 
 -12   7   1      102.92      106.53      3.80 o 
 -11   7   1        5.12       10.42      2.61 o 
 -10   7   1       16.21       14.07      2.01 o 
  -9   7   1       72.12       78.30      4.83 o 
  -8   7   1       60.19       62.51      2.69 o 
  -7   7   1       29.05       29.23      2.09 o 
  -6   7   1       13.14       14.15      1.55 o 
  -5   7   1        4.68        7.91      1.19 o 
  -4   7   1       37.34       43.05      2.03 o 
  -3   7   1        2.54        2.27      0.97 o 
  -2   7   1      195.60      202.79      3.91 o 
  -1   7   1      300.85      322.55      5.14 o 
   0   7   1       13.47       13.02      1.29 o 
   1   7   1       97.09       98.19      2.72 o 
   2   7   1       15.63       15.68      1.43 o 
   3   7   1       59.37       61.41      2.42 o 
   4   7   1       23.83       24.84      1.81 o 
   5   7   1       20.43       17.06      1.50 o 
   6   7   1      126.12      125.12      3.53 o 
   7   7   1       52.06       52.30      2.51 o 
   8   7   1        0.41        1.90      1.62 o 
   9   7   1      133.87      131.78      4.40 o 
  10   7   1        1.03        1.86      1.42 o 
  11   7   1        1.46        2.15      1.51 o 
  12   7   1       47.90       49.45      3.25 o 
  13   7   1        0.95        0.91      1.57 o 
  14   7   1        8.39       10.27      3.22 o 
 -12   8   1        2.28        3.63      1.62 o 
 -11   8   1       34.43       33.29      3.86 o 
 -10   8   1        4.46        3.61      2.46 o 
  -9   8   1        0.04        2.94      1.80 o 
  -8   8   1       17.89       22.95      2.38 o 
  -7   8   1       15.67       17.98      2.37 o 
  -6   8   1       21.94       29.61      2.50 o 
  -5   8   1       11.16        9.17      1.65 o 
  -4   8   1        4.05        2.13      1.39 o 
  -3   8   1       59.94       65.14      3.44 o 
  -2   8   1        0.82        1.64      1.44 o 
  -1   8   1      101.83      112.34      4.01 o 
   0   8   1      211.60      215.91      4.44 o 
   1   8   1      139.40      143.54      3.60 o 
   2   8   1        0.14        1.93      1.13 o 
   3   8   1      161.72      168.78      4.04 o 
   4   8   1       19.64       19.40      1.96 o 
   5   8   1       39.29       39.04      3.68 o 
   6   8   1        0.08        2.84      1.46 o 
   7   8   1       22.11       21.36      3.04 o 
   8   8   1        5.18        6.55      1.72 o 
   9   8   1       13.09       16.10      2.22 o 
  10   8   1        7.38       12.52      2.30 o 
  11   8   1        1.63        6.89      1.80 o 
  -9   9   1       28.41       30.93      3.40 o 
  -8   9   1       57.92       68.60      4.35 o 
  -7   9   1       68.89       69.11      4.20 o 
  -6   9   1       10.12        7.43      2.95 o 
  -5   9   1        6.93       10.41      3.17 o 
  -4   9   1        2.85        7.14      2.81 o 
  -3   9   1        0.30        0.87      1.63 o 
  -2   9   1       47.02       50.22      3.27 o 
  -1   9   1      106.25      114.22      8.04 o 
   0   9   1        0.74        0.46      2.01 o 
   1   9   1       11.03       16.20      2.27 o 
   2   9   1      183.02      187.52      5.62 o 
   3   9   1        3.02        3.39      1.94 o 
   4   9   1        0.31       -0.28      2.32 o 
   5   9   1        3.47        6.49      1.74 o 
   6   9   1        8.95       11.78      2.77 o 
   7   9   1      100.76      103.01      4.87 o 
   8   9   1        0.84        2.13      1.94 o 
  -2  10   1       27.00       23.09      2.88 o 
  -1  10   1        2.20        5.71      2.55 o 
   0  10   1        0.05        1.89      2.46 o 
   1  10   1        0.48       -0.65      4.16 o 
 -20   0   2       47.28       49.98      5.48 o 
 -19   0   2       10.33        5.80      2.02 o 
 -18   0   2       19.82       17.15      2.55 o 
 -17   0   2       31.28       33.84      3.02 o 
 -16   0   2       57.23       63.84      3.48 o 
 -15   0   2      469.49      467.75      9.38 o 
 -14   0   2      817.92      771.82     12.78 o 
 -13   0   2        0.15        1.62      0.88 o 
 -12   0   2      310.99      315.31      5.58 o 
 -11   0   2       26.22       31.32      1.36 o 
 -10   0   2     1147.50     1160.83     10.47 o 
  -9   0   2      104.74      117.75      1.92 o 
  -8   0   2        2.00        2.50      0.51 o 
  -7   0   2     1398.09     1409.53     13.01 o 
  -6   0   2     1007.25      965.08      9.79 o 
  -5   0   2      224.04      229.76      3.15 o 
  -4   0   2      341.52      313.25      4.31 o 
  -3   0   2      652.06      676.37      9.60 o 
  -2   0   2      266.31      247.68      3.87 o 
  -1   0   2     8305.52     8316.88    235.53 o 
   0   0   2     1590.17     1546.75     20.54 o 
   1   0   2    11142.94    11175.99    152.42 o 
   2   0   2     7044.09     6758.17    151.64 o 
   3   0   2       83.08       77.90      1.16 o 
   4   0   2      260.27      260.91      3.00 o 
   5   0   2     1112.51     1151.95     10.49 o 
   6   0   2      189.96      221.58      2.54 o 
   7   0   2      580.75      566.36      5.21 o 
   8   0   2     1239.92     1234.01     10.43 o 
   9   0   2        0.16        0.32      0.46 o 
  10   0   2      143.86      146.71      2.46 o 
  11   0   2       20.24       23.26      1.46 o 
  12   0   2       19.62       17.52      1.47 o 
  13   0   2       46.76       47.79      2.82 o 
  14   0   2        6.09        6.60      1.60 o 
  15   0   2        2.16        2.29      3.85 o 
  16   0   2       18.36       19.09      5.66 o 
  17   0   2       51.68       40.58      7.14 o 
  18   0   2       20.38       23.06      6.35 o 
  19   0   2       13.06       24.66      6.65 o 
 -20   1   2       24.15       28.21      4.00 o 
 -19   1   2        0.82        1.69      1.53 o 
 -18   1   2        4.84        3.78      2.01 o 
 -17   1   2       22.27       20.76      1.81 o 
 -16   1   2       36.77       35.50      2.08 o 
 -15   1   2        8.38        6.14      1.01 o 
 -14   1   2        3.54        2.96      0.80 o 
 -13   1   2       29.04       27.14      1.32 o 
 -12   1   2      455.66      444.44      5.03 o 
 -11   1   2       42.26       52.99      1.16 o 
 -10   1   2      363.39      357.31      3.07 o 
  -9   1   2       10.05        9.53      0.51 o 
  -8   1   2       74.63       66.77      0.99 o 
  -7   1   2       11.12       15.20      0.58 o 
  -6   1   2       92.36       90.83      1.17 o 
  -5   1   2       13.09       23.59      0.58 o 
  -4   1   2     5014.27     4916.07     34.00 o 
  -3   1   2     2887.64     2937.78     23.49 o 
  -2   1   2      312.92      303.70      4.19 o 
  -1   1   2     5875.69     6203.92     80.94 o 
   0   1   2        1.88        8.54      0.66 o 
   1   1   2     6343.32     6611.71     82.58 o 
   2   1   2     5659.05     5715.87     50.57 o 
   3   1   2      442.18      376.86      3.68 o 
   4   1   2      114.66      109.43      1.27 o 
   5   1   2        2.20        0.77      0.21 o 
   6   1   2       12.43       13.08      0.46 o 
   7   1   2      676.03      713.19      4.83 o 
   8   1   2       58.22       51.46      0.91 o 
   9   1   2        1.31        1.42      0.33 o 
  10   1   2        0.00        0.15      0.39 o 
  11   1   2        1.39        0.63      0.58 o 
  12   1   2        0.01       -0.56      0.80 o 
  13   1   2        0.43        2.07      0.95 o 
  14   1   2       79.18       77.77      3.81 o 
  15   1   2        0.09       -1.87      1.99 o 
  16   1   2        1.55        1.00      1.61 o 
  17   1   2       18.89       17.55      4.09 o 
  18   1   2       15.36       11.82      6.94 o 
  19   1   2        0.96        3.82      3.60 o 
 -20   2   2       12.10       14.94      2.18 o 
 -19   2   2        2.02        3.03      1.69 o 
 -18   2   2       28.76       29.85      2.51 o 
 -17   2   2       66.12       68.64      3.10 o 
 -16   2   2      158.49      165.85      4.79 o 
 -15   2   2        0.76        2.67      1.16 o 
 -14   2   2        0.95        0.77      0.69 o 
 -13   2   2      150.54      139.39      2.63 o 
 -12   2   2        0.55        0.20      0.50 o 
 -11   2   2       92.74       82.70      1.47 o 
 -10   2   2      517.11      497.67      3.98 o 
  -9   2   2      158.26      162.17      1.62 o 
  -8   2   2      217.22      236.32      1.97 o 
  -7   2   2      156.46      175.66      1.71 o 
  -6   2   2     1862.17     1969.96     13.69 o 
  -5   2   2       12.41        6.39      0.40 o 
  -4   2   2        5.71        7.54      0.50 o 
  -3   2   2       10.06        8.69      0.44 o 
  -2   2   2     4424.06     4811.67     33.81 o 
  -1   2   2       42.33       45.37      1.11 o 
   0   2   2      310.80      316.40      6.23 o 
   1   2   2      606.55      637.48      6.61 o 
   2   2   2       14.15       12.33      0.63 o 
   3   2   2        4.38        3.78      0.50 o 
   4   2   2       39.42       40.51      0.88 o 
   5   2   2      391.84      401.46      3.06 o 
   6   2   2      132.80      131.65      1.42 o 
   7   2   2        0.01       -0.25      0.27 o 
   8   2   2        9.82        9.95      0.55 o 
   9   2   2        5.08        4.62      0.56 o 
  10   2   2       93.24       94.87      2.52 o 
  11   2   2      230.93      223.76      3.70 o 
  12   2   2       22.39       22.67      1.58 o 
  13   2   2       27.05       32.87      1.96 o 
  14   2   2        0.00       -0.54      1.19 o 
  15   2   2       22.37       20.06      4.67 o 
  16   2   2        2.87        3.17      1.67 o 
  17   2   2        9.84       10.85      2.21 o 
  18   2   2        1.49        5.27      3.15 o 
 -19   3   2        7.77        5.83      1.89 o 
 -18   3   2      173.35      184.28      6.29 o 
 -17   3   2       17.46       15.96      2.87 o 
 -16   3   2       64.82       71.70      3.01 o 
 -15   3   2       94.75       87.30      4.52 o 
 -14   3   2      218.75      233.64      3.83 o 
 -13   3   2       92.45      100.93      2.75 o 
 -12   3   2      101.23      110.25      2.43 o 
 -11   3   2       62.64       43.61      1.46 o 
 -10   3   2       12.48       11.56      0.76 o 
  -9   3   2       28.46       20.73      0.87 o 
  -8   3   2       83.78       72.73      1.18 o 
  -7   3   2      259.44      258.36      2.53 o 
  -6   3   2      742.99      777.75      5.73 o 
  -5   3   2      608.18      663.61      4.94 o 
  -4   3   2     2248.33     2490.95     17.39 o 
  -3   3   2      299.92      347.58      3.02 o 
  -2   3   2       50.40       52.49      0.97 o 
  -1   3   2      955.80     1080.04      8.61 o 
   0   3   2       77.90       87.38      1.36 o 
   1   3   2      759.76      837.27      6.99 o 
   2   3   2      368.30      381.32      3.47 o 
   3   3   2       92.27      123.25      1.53 o 
   4   3   2        0.32        0.80      0.34 o 
   5   3   2        0.37        0.01      0.25 o 
   6   3   2      111.83      111.64      1.57 o 
   7   3   2        5.51        6.02      0.56 o 
   8   3   2      145.32      135.20      1.80 o 
   9   3   2      343.57      333.32      3.53 o 
  10   3   2       11.62       12.09      1.02 o 
  11   3   2      160.45      178.40      3.11 o 
  12   3   2       31.56       34.93      1.82 o 
  13   3   2       80.86       82.05      2.79 o 
  14   3   2        0.16        0.80      1.44 o 
  15   3   2        7.46       11.08      2.01 o 
  16   3   2        6.30        5.68      1.98 o 
  17   3   2       59.66       66.26      4.30 o 
  18   3   2        0.12        0.02      1.39 o 
 -19   4   2        0.80       -2.81      2.81 o 
 -18   4   2       10.67        5.29      3.74 o 
 -17   4   2        8.61        5.25      3.28 o 
 -16   4   2       25.06       30.07      3.07 o 
 -15   4   2        4.55        5.52      1.35 o 
 -14   4   2        9.33        8.54      1.41 o 
 -13   4   2       26.38       28.10      2.04 o 
 -12   4   2        0.45        1.86      0.98 o 
 -11   4   2        8.77        7.96      1.17 o 
 -10   4   2       28.64       24.68      1.54 o 
  -9   4   2        0.08        3.60      0.63 o 
  -8   4   2      711.60      680.06      6.71 o 
  -7   4   2      757.46      805.87      6.99 o 
  -6   4   2      590.92      616.31      4.62 o 
  -5   4   2        3.14        4.12      0.42 o 
  -4   4   2       15.39       23.36      0.72 o 
  -3   4   2      251.14      282.76      2.49 o 
  -2   4   2      293.63      322.79      2.85 o 
  -1   4   2      176.98      166.30      1.93 o 
   0   4   2      287.19      299.99      3.02 o 
   1   4   2       15.24       22.12      0.78 o 
   2   4   2       32.22       36.41      0.90 o 
   3   4   2      405.64      400.55      3.40 o 
   4   4   2       47.24       42.19      1.08 o 
   5   4   2       24.01       30.02      0.97 o 
   6   4   2      100.41       84.73      1.48 o 
   7   4   2        5.42        9.71      0.77 o 
   8   4   2        5.37        4.20      0.74 o 
   9   4   2       59.90       52.34      2.13 o 
  10   4   2       26.24       27.13      1.60 o 
  11   4   2       12.16       13.98      1.35 o 
  12   4   2        7.06        7.11      1.52 o 
  13   4   2       11.36       11.91      1.69 o 
  14   4   2        0.13        1.84      1.51 o 
  15   4   2        3.89        4.97      1.79 o 
  16   4   2        6.15        5.40      1.96 o 
  17   4   2       21.41       21.62      2.78 o 
 -18   5   2        6.16        7.15      3.48 o 
 -17   5   2       64.30       65.92      4.20 o 
 -16   5   2       46.61       48.86      5.47 o 
 -15   5   2      147.15      151.63      4.38 o 
 -14   5   2        6.69        7.34      1.55 o 
 -13   5   2        2.45        1.53      1.15 o 
 -12   5   2        6.62        6.15      1.25 o 
 -11   5   2       56.70       58.28      3.17 o 
 -10   5   2      163.59      154.69      3.42 o 
  -9   5   2      130.25      125.79      3.01 o 
  -8   5   2       73.42       71.28      2.52 o 
  -7   5   2      117.29      104.77      2.13 o 
  -6   5   2      399.76      402.73      4.11 o 
  -5   5   2       55.69       59.91      1.34 o 
  -4   5   2      279.24      278.69      3.02 o 
  -3   5   2       16.32       11.11      0.77 o 
  -2   5   2       65.74       65.95      1.55 o 
  -1   5   2      169.47      163.23      2.34 o 
   0   5   2       59.90       58.86      1.35 o 
   1   5   2      393.09      418.63      4.18 o 
   2   5   2       31.40       35.76      1.27 o 
   3   5   2       21.84       22.71      1.11 o 
   4   5   2      557.68      549.69      5.26 o 
   5   5   2       90.89       87.48      1.72 o 
   6   5   2      212.26      214.41      4.60 o 
   7   5   2      110.94      107.02      2.31 o 
   8   5   2       16.72       16.42      1.24 o 
   9   5   2       20.48       25.34      1.50 o 
  10   5   2       20.74       21.40      1.64 o 
  11   5   2        0.28        1.96      1.24 o 
  12   5   2       86.86       90.23      5.75 o 
  13   5   2       17.58       21.33      2.32 o 
  14   5   2       11.32       14.08      2.04 o 
  15   5   2       26.67       31.47      3.37 o 
  16   5   2       28.08       29.60      2.78 o 
 -16   6   2       13.53       13.55      2.32 o 
 -15   6   2       54.49       58.18      3.74 o 
 -14   6   2      129.59      120.77      7.88 o 
 -13   6   2       36.99       33.95      2.55 o 
 -12   6   2        0.03       -1.13      1.13 o 
 -11   6   2       84.84       80.85      2.78 o 
 -10   6   2       54.65       56.52      2.61 o 
  -9   6   2        0.62       -0.18      1.16 o 
  -8   6   2      105.23      111.81      2.94 o 
  -7   6   2        0.07        1.11      0.88 o 
  -6   6   2       48.87       54.60      2.04 o 
  -5   6   2       88.83       77.50      1.93 o 
  -4   6   2       27.71       33.56      1.41 o 
  -3   6   2       19.88       20.37      1.15 o 
  -2   6   2      121.54      123.25      2.30 o 
  -1   6   2       31.51       34.60      1.46 o 
   0   6   2      205.23      201.78      3.61 o 
   1   6   2       32.44       27.31      1.54 o 
   2   6   2       25.82       25.71      1.42 o 
   3   6   2        0.70        0.63      0.91 o 
   4   6   2       10.11        9.30      1.14 o 
   5   6   2       26.69       24.16      1.88 o 
   6   6   2       83.42       75.87      3.41 o 
   7   6   2      288.59      297.22      5.03 o 
   8   6   2       39.07       44.90      2.93 o 
   9   6   2        3.32        3.78      1.20 o 
  10   6   2      266.12      259.78      5.40 o 
  11   6   2       58.38       56.19      3.18 o 
  12   6   2        9.27       12.87      2.55 o 
  13   6   2       15.99       19.73      3.28 o 
  14   6   2        0.15        2.66      1.60 o 
  15   6   2        4.28        3.64      3.34 o 
 -15   7   2        0.49       -2.77      2.77 o 
 -14   7   2        7.02        9.47      2.04 o 
 -13   7   2       19.19       16.55      3.11 o 
 -12   7   2        7.49        8.37      1.75 o 
 -11   7   2       41.06       44.23      3.72 o 
 -10   7   2        0.07        4.80      2.11 o 
  -9   7   2       11.04       13.25      1.72 o 
  -8   7   2       70.76       67.05      2.52 o 
  -7   7   2       15.23       18.61      1.98 o 
  -6   7   2       24.76       27.14      1.97 o 
  -5   7   2        4.89        5.56      1.19 o 
  -4   7   2        8.26        5.89      1.25 o 
  -3   7   2        0.48        0.19      0.75 o 
  -2   7   2       40.30       42.16      1.99 o 
  -1   7   2       14.41       17.49      1.47 o 
   0   7   2       94.03      107.22      2.83 o 
   1   7   2       11.66       11.41      1.28 o 
   2   7   2      207.68      202.11      4.02 o 
   3   7   2      174.41      174.07      3.74 o 
   4   7   2        0.11        0.29      0.91 o 
   5   7   2        4.10        5.32      1.18 o 
   6   7   2       81.64       84.96      2.75 o 
   7   7   2        9.34       12.27      1.53 o 
   8   7   2      111.22      115.97      4.04 o 
   9   7   2        1.62       -1.72      2.74 o 
  10   7   2        0.89       -1.39      1.85 o 
  11   7   2        4.56        8.94      2.03 o 
  12   7   2       22.31       21.79      3.57 o 
  13   7   2       19.41       21.48      4.28 o 
 -12   8   2       26.50       28.82      2.73 o 
 -11   8   2       65.27       78.10      7.81 o 
 -10   8   2       36.17       40.86      3.10 o 
  -9   8   2       38.59       36.46      2.82 o 
  -8   8   2        0.59        2.93      1.43 o 
  -7   8   2       13.52       13.86      1.91 o 
  -6   8   2        1.62        1.88      1.34 o 
  -5   8   2       30.74       32.22      3.10 o 
  -4   8   2        4.92        4.00      1.49 o 
  -3   8   2        2.93        3.39      1.30 o 
  -2   8   2       11.83        9.05      1.63 o 
  -1   8   2      112.16      120.33      3.70 o 
   0   8   2        1.89        3.54      2.18 o 
   1   8   2      449.85      456.63      6.93 o 
   2   8   2        3.30        4.10      1.22 o 
   3   8   2        1.10        0.77      1.18 o 
   4   8   2        0.01        2.50      1.34 o 
   5   8   2        1.65       -0.01      1.97 o 
   6   8   2        2.78        1.36      1.66 o 
   7   8   2        3.53        4.26      1.82 o 
   8   8   2        0.86        3.93      1.63 o 
   9   8   2      150.98      157.93     12.13 o 
  10   8   2       15.26       20.46      2.52 o 
  11   8   2       16.69       22.41      7.01 o 
  -9   9   2       76.40       83.63      4.62 o 
  -8   9   2       12.92       13.08      4.09 o 
  -7   9   2       13.87       11.92      2.44 o 
  -6   9   2        3.30       11.11      7.26 o 
  -5   9   2       29.98       33.90      3.37 o 
  -4   9   2       20.39       16.31      3.93 o 
  -3   9   2       29.61       31.14      3.22 o 
  -2   9   2       64.67       70.05      3.64 o 
  -1   9   2       73.00       61.83      4.79 o 
   0   9   2        1.17        4.28      2.88 o 
   1   9   2       10.30       10.88      1.99 o 
   2   9   2       45.55       45.04      3.12 o 
   3   9   2       54.04       63.68      3.75 o 
   4   9   2       15.21       16.73      1.95 o 
   5   9   2      134.43      135.80      5.27 o 
   6   9   2        0.86       -1.45      1.45 o 
   7   9   2       80.28       85.44      4.40 o 
   8   9   2        0.36        5.71      3.57 o 
  -2  10   2        2.11        7.50      2.65 o 
  -1  10   2       19.28       17.33      2.71 o 
   0  10   2        3.06        6.68      2.19 o 
 -20   1   3        3.75        3.47      1.73 o 
 -19   1   3       67.78       67.46      3.35 o 
 -18   1   3        9.10        7.79      1.39 o 
 -17   1   3      136.95      136.08      3.52 o 
 -16   1   3       26.22       26.30      1.66 o 
 -15   1   3        1.55        1.73      0.84 o 
 -14   1   3       75.89       75.60      1.99 o 
 -13   1   3       42.39       35.69      1.23 o 
 -12   1   3       25.75       23.66      0.98 o 
 -11   1   3       22.82       16.51      0.82 o 
 -10   1   3      601.93      595.86      4.49 o 
  -9   1   3      119.38      113.39      1.38 o 
  -8   1   3        0.08        0.32      0.23 o 
  -7   1   3       46.98       43.57      0.77 o 
  -6   1   3      214.95      222.94      3.80 o 
  -5   1   3      110.40      112.99      1.38 o 
  -4   1   3      255.28      283.07      2.40 o 
  -3   1   3      242.92      285.46      2.55 o 
  -2   1   3        4.92        9.66      0.44 o 
  -1   1   3        2.79        1.55      0.20 o 
   0   1   3     1550.91     1640.03     12.40 o 
   1   1   3      396.37      415.45      3.58 o 
   2   1   3      152.08      172.67      2.21 o 
   3   1   3     1606.93     1834.21     16.57 o 
   4   1   3       14.62       17.46      0.70 o 
   5   1   3     1542.52     1590.14     10.67 o 
   6   1   3      217.06      223.13      1.85 o 
   7   1   3       22.78       19.41      0.61 o 
   8   1   3      645.13      618.16      4.63 o 
   9   1   3        2.07        1.57      0.55 o 
  10   1   3       89.56       88.68      1.78 o 
  11   1   3       16.66       18.86      2.06 o 
  12   1   3        0.55        1.95      0.99 o 
  13   1   3       55.76       59.94      2.87 o 
  14   1   3       57.29       61.37      6.25 o 
  15   1   3       42.33       45.30      3.17 o 
  16   1   3       15.46       17.71      3.81 o 
  17   1   3       26.42       28.45      5.15 o 
  18   1   3       14.68       12.34      4.02 o 
 -20   2   3        7.67        2.45      1.78 o 
 -19   2   3      139.05      145.51      4.79 o 
 -18   2   3       13.55       14.33      2.70 o 
 -17   2   3       22.67       23.60      2.18 o 
 -16   2   3        0.23       -0.65      0.82 o 
 -15   2   3        0.91        1.07      0.77 o 
 -14   2   3       31.15       34.71      1.58 o 
 -13   2   3       72.58       73.14      1.80 o 
 -12   2   3       35.89       36.41      1.11 o 
 -11   2   3      317.48      293.62      2.96 o 
 -10   2   3      611.99      594.24      4.72 o 
  -9   2   3      144.84      153.10      1.60 o 
  -8   2   3        6.24        9.59      0.47 o 
  -7   2   3      102.77       90.38      1.24 o 
  -6   2   3       39.07       38.69      0.76 o 
  -5   2   3      226.39      232.26      2.48 o 
  -4   2   3      217.90      262.26      2.51 o 
  -3   2   3     1452.57     1586.01     15.05 o 
  -2   2   3     3722.72     3872.03     26.92 o 
  -1   2   3      583.56      559.27      4.58 o 
   0   2   3      933.73      960.20      8.04 o 
   1   2   3        0.42        0.61      0.24 o 
   2   2   3     1124.27     1137.68      9.34 o 
   3   2   3       94.34       79.92      1.19 o 
   4   2   3      106.05      122.69      1.55 o 
   5   2   3       70.87       91.46      1.15 o 
   6   2   3      395.37      419.47      3.30 o 
   7   2   3        1.91        0.67      0.31 o 
   8   2   3        1.05        0.97      0.46 o 
   9   2   3        4.23        1.83      0.60 o 
  10   2   3      373.35      342.64      4.99 o 
  11   2   3      118.39      120.92      4.13 o 
  12   2   3       11.16       14.11      2.04 o 
  13   2   3       38.24       42.35      3.06 o 
  14   2   3       46.88       53.14      5.02 o 
  15   2   3       72.75       75.35      4.07 o 
  16   2   3        6.91        8.79      2.07 o 
  17   2   3        1.51        0.96      3.20 o 
  18   2   3        0.19       -0.64      3.41 o 
 -20   3   3        5.16        1.66      2.96 o 
 -19   3   3        1.75        2.64      1.84 o 
 -18   3   3        0.58        1.49      1.69 o 
 -17   3   3       47.11       52.00      3.71 o 
 -16   3   3      113.59      120.00      4.07 o 
 -15   3   3        2.84        2.89      1.09 o 
 -14   3   3      122.42      119.23      3.10 o 
 -13   3   3       26.46       28.44      1.44 o 
 -12   3   3        0.00        0.05      0.59 o 
 -11   3   3       84.10       70.38      1.44 o 
 -10   3   3        0.62        0.10      0.40 o 
  -9   3   3       35.82       30.89      0.99 o 
  -8   3   3       74.17       78.59      1.30 o 
  -7   3   3      170.35      175.76      1.96 o 
  -6   3   3      235.89      219.10      2.19 o 
  -5   3   3       17.31       22.90      0.68 o 
  -4   3   3       44.86       54.66      1.16 o 
  -3   3   3      281.17      352.60      2.89 o 
  -2   3   3      813.55      874.66      6.43 o 
  -1   3   3      285.44      308.85      3.00 o 
   0   3   3        8.94       10.70      0.86 o 
   1   3   3       96.43      104.77      1.46 o 
   2   3   3        4.14        6.18      0.48 o 
   3   3   3      233.02      213.06      2.45 o 
   4   3   3      455.15      457.31      3.69 o 
   5   3   3        1.98        1.42      0.36 o 
   6   3   3       15.53       17.38      0.74 o 
   7   3   3       13.40       16.84      0.87 o 
   8   3   3       43.22       49.31      1.36 o 
   9   3   3        2.12        1.53      0.83 o 
  10   3   3       68.15       69.25      2.31 o 
  11   3   3        1.07        3.27      1.01 o 
  12   3   3       19.45       18.15      1.72 o 
  13   3   3        1.51        2.47      1.37 o 
  14   3   3       79.31       86.51      4.04 o 
  15   3   3      137.59      150.49      4.99 o 
  16   3   3        2.31        7.58      5.04 o 
  17   3   3       57.88       57.99      5.61 o 
 -19   4   3        0.15        0.01      4.32 o 
 -18   4   3        9.99       11.12      2.35 o 
 -17   4   3       22.14       22.39      3.27 o 
 -16   4   3        5.55        6.17      1.78 o 
 -15   4   3       22.54       17.13      2.15 o 
 -14   4   3       16.89       18.00      1.64 o 
 -13   4   3       23.09       21.34      1.64 o 
 -12   4   3       25.43       25.53      1.68 o 
 -11   4   3       40.46       38.45      1.59 o 
 -10   4   3        5.52        5.53      0.68 o 
  -9   4   3      126.14       92.43      1.77 o 
  -8   4   3      928.91      860.55      8.11 o 
  -7   4   3      404.55      386.19      4.11 o 
  -6   4   3       11.71       12.33      0.66 o 
  -5   4   3        5.32        3.11      0.39 o 
  -4   4   3      113.30      121.48      1.49 o 
  -3   4   3      365.43      398.77      3.20 o 
  -2   4   3       58.75       66.57      1.11 o 
  -1   4   3      171.98      166.66      2.04 o 
   0   4   3       40.23       51.55      1.05 o 
   1   4   3        3.46        6.38      0.44 o 
   2   4   3      257.73      267.89      2.71 o 
   3   4   3      726.56      738.89      6.43 o 
   4   4   3       14.20       14.84      0.78 o 
   5   4   3      596.83      585.56      5.02 o 
   6   4   3      846.75      824.99      6.77 o 
   7   4   3        2.22        2.09      0.70 o 
   8   4   3       23.94       20.67      1.37 o 
   9   4   3       48.68       45.12      2.18 o 
  10   4   3        4.60        7.14      1.14 o 
  11   4   3        9.40       10.45      1.59 o 
  12   4   3       65.17       64.61      2.82 o 
  13   4   3       59.78       66.82      3.49 o 
  14   4   3       55.15       56.43      3.35 o 
  15   4   3        0.14        2.46      1.77 o 
  16   4   3        1.15        1.19      1.79 o 
  17   4   3       21.10        9.66      6.97 o 
 -18   5   3       11.54       13.89      5.50 o 
 -17   5   3        0.18        3.07      1.97 o 
 -16   5   3        8.26        8.13      1.73 o 
 -15   5   3       66.72       70.60      3.09 o 
 -14   5   3        0.18        0.55      1.18 o 
 -13   5   3        0.25        0.21      1.04 o 
 -12   5   3        2.89        1.14      0.96 o 
 -11   5   3       29.99       35.47      1.96 o 
 -10   5   3      298.38      282.11      6.18 o 
  -9   5   3      139.51      146.32      3.19 o 
  -8   5   3       14.91       17.26      0.96 o 
  -7   5   3       86.53       76.21      1.56 o 
  -6   5   3      262.03      264.89      3.10 o 
  -5   5   3      188.41      164.16      2.19 o 
  -4   5   3      156.92      144.84      2.01 o 
  -3   5   3        1.32        6.27      0.66 o 
  -2   5   3       77.42       79.08      1.63 o 
  -1   5   3      283.77      288.49      3.32 o 
   0   5   3        4.30        2.05      0.53 o 
   1   5   3       50.20       55.34      1.37 o 
   2   5   3       24.11       24.69      1.11 o 
   3   5   3       50.98       47.57      1.41 o 
   4   5   3      141.09      134.39      2.37 o 
   5   5   3      419.25      403.19      5.58 o 
   6   5   3      255.16      248.74      3.60 o 
   7   5   3        9.88       10.96      1.35 o 
   8   5   3       28.40       28.29      1.58 o 
   9   5   3       38.02       47.26      2.75 o 
  10   5   3        3.54        5.46      1.18 o 
  11   5   3       20.05       23.51      1.76 o 
  12   5   3       54.37       59.03      3.05 o 
  13   5   3        4.13        2.98      1.91 o 
  14   5   3        8.28        6.10      2.12 o 
  15   5   3        4.24        5.88      1.67 o 
  16   5   3        0.01        2.94      4.46 o 
 -17   6   3        0.59       -3.02      3.02 o 
 -16   6   3        0.08       -0.21      1.44 o 
 -15   6   3        6.83        9.70      3.20 o 
 -14   6   3        8.59        4.02      1.41 o 
 -13   6   3      227.72      242.46      5.41 o 
 -12   6   3        0.24        0.01      1.75 o 
 -11   6   3        8.73        8.62      1.51 o 
 -10   6   3       39.65       39.38      2.11 o 
  -9   6   3       58.38       54.21      2.22 o 
  -8   6   3        0.76        1.93      0.92 o 
  -7   6   3       13.79       14.12      1.31 o 
  -6   6   3       12.34       11.70      1.10 o 
  -5   6   3       24.29       32.29      1.42 o 
  -4   6   3        0.58        0.49      0.60 o 
  -3   6   3       12.73       13.52      0.98 o 
  -2   6   3       41.78       40.39      1.50 o 
  -1   6   3      213.25      200.73      3.31 o 
   0   6   3        1.54        1.30      0.74 o 
   1   6   3      356.02      350.92      5.05 o 
   2   6   3      118.03      119.46      2.74 o 
   3   6   3       75.87       79.95      3.04 o 
   4   6   3       39.49       38.89      2.21 o 
   5   6   3      216.18      218.35      4.48 o 
   6   6   3        7.40        8.68      1.29 o 
   7   6   3       76.38       79.55      3.44 o 
   8   6   3        2.41        2.02      1.41 o 
   9   6   3       20.98       23.47      3.61 o 
  10   6   3       35.56       36.46      3.28 o 
  11   6   3       86.93       95.12      4.38 o 
  12   6   3       13.33       12.20      2.39 o 
  13   6   3        0.05        3.42      2.14 o 
  14   6   3        7.70        9.29      2.00 o 
 -15   7   3       30.01       31.45      3.98 o 
 -14   7   3       36.93       35.70      2.96 o 
 -13   7   3      221.10      232.40      7.47 o 
 -12   7   3        0.58        0.27      1.77 o 
 -11   7   3      203.10      205.18      6.69 o 
 -10   7   3        0.20        0.45      1.31 o 
  -9   7   3        0.30       -0.76      1.25 o 
  -8   7   3       21.73       21.39      1.86 o 
  -7   7   3       19.69       23.20      1.87 o 
  -6   7   3       12.61       11.43      1.43 o 
  -5   7   3        0.04        1.37      1.16 o 
  -4   7   3       84.84       82.01      3.31 o 
  -3   7   3        9.09        8.59      1.31 o 
  -2   7   3        3.24        4.33      1.26 o 
  -1   7   3       57.90       64.27      2.62 o 
   0   7   3       43.94       44.35      2.17 o 
   1   7   3       91.34       96.35      3.50 o 
   2   7   3      160.28      161.20      4.48 o 
   3   7   3      293.93      284.39      5.43 o 
   4   7   3       24.83       25.82      1.99 o 
   5   7   3       35.60       40.25      2.31 o 
   6   7   3        0.25        1.86      1.07 o 
   7   7   3       35.58       35.18      3.03 o 
   8   7   3      108.48      110.89      4.64 o 
   9   7   3        0.00        1.01      2.29 o 
  10   7   3       28.02       30.86      6.19 o 
  11   7   3        9.15        3.78      1.10 o 
  12   7   3       13.72       11.33      2.96 o 
  13   7   3        5.23        6.37      2.88 o 
 -13   8   3       39.31       26.16      5.17 o 
 -12   8   3       45.83       38.87      3.54 o 
 -11   8   3       97.71       96.47      5.10 o 
 -10   8   3        5.54        6.41      1.91 o 
  -9   8   3        0.63       -1.40      1.40 o 
  -8   8   3        0.01        0.71      1.48 o 
  -7   8   3       24.39       27.54      3.81 o 
  -6   8   3        3.08        4.76      2.22 o 
  -5   8   3       37.92       44.29      4.25 o 
  -4   8   3        1.57        1.13      1.51 o 
  -3   8   3       64.04       64.92      3.54 o 
  -2   8   3       76.87       74.65      6.19 o 
  -1   8   3       13.20       11.52      2.37 o 
   0   8   3      132.87      139.38      4.42 o 
   1   8   3       23.85       31.59      3.06 o 
   2   8   3       14.52       14.44      2.08 o 
   3   8   3        2.66        2.28      1.51 o 
   4   8   3       18.74       14.45      2.11 o 
   5   8   3        3.02        4.33      1.94 o 
   6   8   3        7.35        9.16      2.12 o 
   7   8   3       10.23        7.10      1.98 o 
   8   8   3       86.96       85.37      9.28 o 
   9   8   3        1.89        4.68      1.63 o 
  10   8   3        4.86        7.12      2.67 o 
  -9   9   3        1.53       -1.07      2.28 o 
  -8   9   3        0.60       -0.85      2.42 o 
  -7   9   3       14.13       10.83      3.00 o 
  -6   9   3        0.38       -1.33      4.34 o 
  -5   9   3       43.11       44.24      6.08 o 
  -4   9   3        4.18        1.87      6.56 o 
  -3   9   3       11.49       13.38      4.00 o 
  -2   9   3       44.58       47.24      4.67 o 
  -1   9   3        0.05       -3.21      3.21 o 
   0   9   3        5.41        5.14      2.13 o 
   1   9   3        5.89        1.39      3.65 o 
   2   9   3       16.93       12.60      3.24 o 
   3   9   3       73.23       71.25      3.54 o 
   4   9   3       48.19       44.26      3.92 o 
   5   9   3        0.52        0.53      2.33 o 
   6   9   3      109.74      110.87     11.94 o 
   7   9   3       13.91       15.94      3.43 o 
 -21   0   4      108.11      128.10      7.23 o 
 -20   0   4       71.72       73.16      5.17 o 
 -19   0   4       11.12        9.83      2.10 o 
 -18   0   4       25.23       31.61      4.36 o 
 -17   0   4        3.51        5.15      1.74 o 
 -16   0   4       13.65       13.20      1.69 o 
 -15   0   4      314.87      310.86      6.08 o 
 -14   0   4        6.75        8.82      1.12 o 
 -13   0   4        6.63        4.75      0.89 o 
 -12   0   4      103.62       98.91      2.46 o 
 -11   0   4      267.61      262.77      4.14 o 
 -10   0   4      108.75      116.66      2.24 o 
  -9   0   4      486.71      522.03      5.21 o 
  -8   0   4     1809.89     1776.70     14.89 o 
  -7   0   4     1169.87     1207.29     10.30 o 
  -6   0   4      159.78      165.15      2.30 o 
  -5   0   4      947.06      960.24     11.84 o 
  -4   0   4     2879.30     3052.80     35.27 o 
  -3   0   4       29.76       35.67      2.47 o 
  -2   0   4      207.83      196.62      3.86 o 
  -1   0   4     1397.47     1407.16     21.68 o 
   0   0   4     2069.19     2464.16     24.07 o 
   1   0   4     1391.95     1577.30     18.23 o 
   2   0   4      201.95      178.97      2.69 o 
   3   0   4     1980.82     1999.90     61.49 o 
   4   0   4      338.63      325.48      6.15 o 
   5   0   4      421.48      434.13      4.60 o 
   6   0   4      240.53      231.56      2.98 o 
   7   0   4       52.72       46.75      1.40 o 
   8   0   4      863.62      856.97     10.16 o 
   9   0   4      150.76      166.91      3.83 o 
  10   0   4     1692.11     1576.65     22.71 o 
  11   0   4      110.45      104.67      3.25 o 
  12   0   4        0.82        3.03      1.62 o 
  13   0   4      173.52      178.39      5.85 o 
  14   0   4      100.44       93.62      9.04 o 
  15   0   4       17.36       18.99      5.36 o 
  16   0   4        0.28        0.48      4.46 o 
  17   0   4       37.38       37.61      7.15 o 
  18   0   4       22.03       14.52      5.94 o 
 -21   1   4        0.24       -0.88      1.47 o 
 -20   1   4       42.95       37.01      3.81 o 
 -19   1   4        0.05        0.02      1.10 o 
 -18   1   4        5.08        4.45      1.26 o 
 -17   1   4        8.26        7.75      1.34 o 
 -16   1   4        1.57        2.10      0.94 o 
 -15   1   4       96.47       95.08      2.29 o 
 -14   1   4      235.83      237.52      3.05 o 
 -13   1   4      523.81      507.41      4.91 o 
 -12   1   4      101.05       97.92      1.74 o 
 -11   1   4        8.35        5.84      0.59 o 
 -10   1   4      142.29      144.89      1.90 o 
  -9   1   4      128.24      121.29      1.46 o 
  -8   1   4       40.78       53.89      0.88 o 
  -7   1   4      102.29      124.30      1.43 o 
  -6   1   4       28.39       24.85      0.63 o 
  -5   1   4        0.66        1.86      0.26 o 
  -4   1   4      169.24      154.29      1.63 o 
  -3   1   4      407.84      456.84      4.03 o 
  -2   1   4     1431.07     1423.87     11.59 o 
  -1   1   4      649.20      681.85      6.03 o 
   0   1   4      468.04      484.78      4.53 o 
   1   1   4      933.17     1012.13      8.01 o 
   2   1   4      302.63      321.18      3.19 o 
   3   1   4       49.89       53.86      1.04 o 
   4   1   4      515.88      560.72      4.35 o 
   5   1   4       32.52       27.27      0.75 o 
   6   1   4      409.84      392.95      3.46 o 
   7   1   4      433.30      427.44      3.75 o 
   8   1   4      169.13      150.58      2.16 o 
   9   1   4       54.99       60.61      1.72 o 
  10   1   4        9.32        7.54      0.98 o 
  11   1   4       66.68       64.55      2.36 o 
  12   1   4      132.01      133.26      3.56 o 
  13   1   4       50.78       57.75      2.86 o 
  14   1   4        6.82       10.14      2.31 o 
  15   1   4       22.61       24.90      4.00 o 
  16   1   4        8.82        9.02      3.53 o 
  17   1   4       21.65       15.86      3.84 o 
  18   1   4       20.23       22.26      4.26 o 
 -20   2   4        2.76        1.09      1.60 o 
 -19   2   4       30.91       34.20      3.47 o 
 -18   2   4        1.89        5.23      1.66 o 
 -17   2   4       10.71       11.24      1.32 o 
 -16   2   4      158.05      166.52      3.19 o 
 -15   2   4       68.87       68.55      2.04 o 
 -14   2   4      194.65      190.38      2.97 o 
 -13   2   4        5.12        5.68      0.68 o 
 -12   2   4      147.73      147.84      2.19 o 
 -11   2   4      174.10      164.65      2.24 o 
 -10   2   4        2.35        3.71      0.51 o 
  -9   2   4       64.65       51.09      1.01 o 
  -8   2   4      252.07      255.40      2.24 o 
  -7   2   4        5.39        8.97      0.58 o 
  -6   2   4       14.90       10.91      0.47 o 
  -5   2   4      704.58      764.73      5.55 o 
  -4   2   4      240.56      282.47      4.12 o 
  -3   2   4      595.61      671.36      6.22 o 
  -2   2   4      172.48      183.31      1.84 o 
  -1   2   4       17.23       17.34      0.50 o 
   0   2   4      614.45      703.60      7.41 o 
   1   2   4      243.90      286.71      3.58 o 
   2   2   4      309.68      330.05      3.14 o 
   3   2   4      105.76      125.84      1.48 o 
   4   2   4       16.69       19.29      0.66 o 
   5   2   4       13.70       17.39      0.70 o 
   6   2   4        0.09        0.64      0.41 o 
   7   2   4        3.27        4.12      0.62 o 
   8   2   4        5.55        5.14      0.77 o 
   9   2   4       29.41       24.24      1.42 o 
  10   2   4       44.35       42.71      1.85 o 
  11   2   4      128.75      126.08      3.42 o 
  12   2   4       17.73       17.21      1.87 o 
  13   2   4       44.60       48.81      2.86 o 
  14   2   4       35.11       40.96      3.11 o 
  15   2   4       11.56       10.79      2.01 o 
  16   2   4        0.43        3.00      2.84 o 
  17   2   4        0.09       -0.12      3.10 o 
 -20   3   4       33.45       28.37      4.29 o 
 -19   3   4       51.52       39.07      5.28 o 
 -18   3   4       58.82       54.88      4.91 o 
 -17   3   4      131.53      127.22      4.94 o 
 -16   3   4      137.70      143.70      3.90 o 
 -15   3   4       38.69       39.53      1.95 o 
 -14   3   4       57.94       60.79      2.13 o 
 -13   3   4      134.63      132.79      2.52 o 
 -12   3   4        9.19        8.04      0.70 o 
 -11   3   4        0.27        1.33      0.52 o 
 -10   3   4        0.17       -0.33      0.33 o 
  -9   3   4       39.14       39.76      1.65 o 
  -8   3   4       25.66       25.85      1.30 o 
  -7   3   4      133.84      153.95      1.80 o 
  -6   3   4     1227.07     1299.07      8.94 o 
  -5   3   4     1660.77     1749.11     11.63 o 
  -4   3   4      691.22      667.83      5.92 o 
  -3   3   4       89.83      111.12      1.26 o 
  -2   3   4        5.29        3.62      0.33 o 
  -1   3   4      598.26      670.83      5.22 o 
   0   3   4      220.90      249.65      2.24 o 
   1   3   4      185.14      182.67      1.98 o 
   2   3   4      155.02      154.29      1.80 o 
   3   3   4       75.48       72.54      1.26 o 
   4   3   4        6.29        5.79      0.48 o 
   5   3   4        0.44        0.78      0.42 o 
   6   3   4      418.80      403.40      3.99 o 
   7   3   4      272.67      251.02      4.02 o 
   8   3   4        5.79        5.58      0.93 o 
   9   3   4      128.86      112.85      2.80 o 
  10   3   4        6.59        5.12      1.02 o 
  11   3   4        2.84        4.36      1.17 o 
  12   3   4      305.26      322.50      6.68 o 
  13   3   4       44.32       40.29      2.84 o 
  14   3   4       60.49       62.13      4.80 o 
  15   3   4        0.04        2.40      2.16 o 
  16   3   4        2.22        3.06      1.81 o 
  17   3   4       14.47       14.77      5.97 o 
 -19   4   4        0.00        0.05      1.53 o 
 -18   4   4       34.43       36.90      4.17 o 
 -17   4   4       88.17       84.71      5.39 o 
 -16   4   4       87.41       87.67      3.57 o 
 -15   4   4        4.79        3.46      1.30 o 
 -14   4   4        2.29        1.35      1.27 o 
 -13   4   4        0.00       -0.01      0.90 o 
 -12   4   4        5.88        6.51      0.91 o 
 -11   4   4       67.19       72.47      1.71 o 
 -10   4   4        1.24        2.03      0.55 o 
  -9   4   4       31.48       27.45      1.35 o 
  -8   4   4       28.03       20.28      1.05 o 
  -7   4   4      123.68      117.43      2.20 o 
  -6   4   4       16.14       11.51      0.72 o 
  -5   4   4       26.36       34.16      0.85 o 
  -4   4   4       23.33       27.40      0.76 o 
  -3   4   4      306.33      327.19      2.77 o 
  -2   4   4       22.78       31.15      0.80 o 
  -1   4   4        7.69       11.87      0.58 o 
   0   4   4        8.97        8.62      0.53 o 
   1   4   4      267.97      246.33      2.54 o 
   2   4   4      268.94      264.13      2.91 o 
   3   4   4      102.46      114.77      1.86 o 
   4   4   4      207.39      205.83      2.83 o 
   5   4   4      151.44      147.88      3.27 o 
   6   4   4        0.43        1.26      0.61 o 
   7   4   4      154.02      166.24      3.32 o 
   8   4   4      205.69      201.32      3.77 o 
   9   4   4        2.66        3.26      0.75 o 
  10   4   4       86.01       85.38      2.93 o 
  11   4   4      122.63      122.59      3.19 o 
  12   4   4        0.15        1.42      1.19 o 
  13   4   4       12.53       11.27      1.68 o 
  14   4   4       59.02       60.86      2.92 o 
  15   4   4        0.22        3.38      1.37 o 
  16   4   4        6.69        8.25      1.53 o 
 -18   5   4        6.57        3.03      1.84 o 
 -17   5   4       30.69       31.34      5.02 o 
 -16   5   4      145.28      150.97      8.26 o 
 -15   5   4       89.67       81.37      7.86 o 
 -14   5   4       48.42       44.86      2.66 o 
 -13   5   4       20.09       21.43      1.93 o 
 -12   5   4        5.40        7.67      1.26 o 
 -11   5   4      140.14      139.60      3.28 o 
 -10   5   4      199.29      188.94      3.05 o 
  -9   5   4        0.03        0.25      0.56 o 
  -8   5   4        1.39        0.49      0.46 o 
  -7   5   4       52.76       49.77      1.34 o 
  -6   5   4       69.27       57.50      1.99 o 
  -5   5   4       16.25       10.49      0.76 o 
  -4   5   4      221.14      238.51      2.96 o 
  -3   5   4      190.67      206.04      2.89 o 
  -2   5   4       42.09       53.14      1.53 o 
  -1   5   4      288.94      302.68      4.65 o 
   0   5   4        3.62        5.05      0.76 o 
   1   5   4        7.90        5.72      0.86 o 
   2   5   4      220.69      233.84      3.79 o 
   3   5   4       22.74       23.93      2.55 o 
   4   5   4        4.55        1.37      0.76 o 
   5   5   4        8.18        9.95      1.15 o 
   6   5   4        7.83        8.33      1.12 o 
   7   5   4       29.98       32.00      1.78 o 
   8   5   4       58.97       57.80      2.51 o 
   9   5   4      311.45      303.48      9.47 o 
  10   5   4       12.24       13.29      2.06 o 
  11   5   4        0.19       -0.55      1.01 o 
  12   5   4       28.50       29.70      1.97 o 
  13   5   4       15.26       19.55      2.90 o 
  14   5   4       12.42       13.33      1.77 o 
  15   5   4       64.86       65.55      5.39 o 
 -17   6   4       11.57       14.23      3.38 o 
 -16   6   4        0.18        2.50      1.56 o 
 -15   6   4       64.72       60.18      3.73 o 
 -14   6   4        0.77        0.39      1.30 o 
 -13   6   4       24.12       21.49      2.02 o 
 -12   6   4      210.08      200.57      8.32 o 
 -11   6   4        0.75       -0.14      1.22 o 
 -10   6   4      202.51      205.57      4.66 o 
  -9   6   4      188.27      183.03      3.77 o 
  -8   6   4       13.18       12.78      1.61 o 
  -7   6   4       11.00        7.47      0.87 o 
  -6   6   4       78.46       86.09      1.97 o 
  -5   6   4      122.85      129.13      2.75 o 
  -4   6   4      107.67       87.81      2.13 o 
  -3   6   4        6.05        6.84      0.98 o 
  -2   6   4        3.07        3.48      1.07 o 
  -1   6   4       60.04       59.75      2.25 o 
   0   6   4       40.62       42.79      2.00 o 
   1   6   4      194.95      198.84      4.57 o 
   2   6   4        1.34        1.48      0.97 o 
   3   6   4       24.59       21.25      2.47 o 
   4   6   4       16.80       17.39      1.90 o 
   5   6   4        9.15        8.93      1.45 o 
   6   6   4        3.28        3.33      1.15 o 
   7   6   4      105.97       94.08      4.66 o 
   8   6   4        2.19        0.80      1.80 o 
   9   6   4       22.33       18.69      2.76 o 
  10   6   4       48.12       45.42      3.56 o 
  11   6   4      102.32      110.41      5.46 o 
  12   6   4        1.22        7.20      1.79 o 
  13   6   4       12.88       20.46      3.89 o 
  14   6   4        4.31       10.75      4.55 o 
 -15   7   4       16.47       18.32      2.38 o 
 -14   7   4        0.52       -0.62      1.58 o 
 -13   7   4       16.27       15.75      3.93 o 
 -12   7   4      195.38      223.29      9.01 o 
 -11   7   4        0.91        1.64      0.99 o 
 -10   7   4        0.06       -0.66      1.96 o 
  -9   7   4        0.78        0.05      1.08 o 
  -8   7   4       15.93       14.92      1.61 o 
  -7   7   4        0.06       -0.11      0.96 o 
  -6   7   4       13.38       11.44      1.42 o 
  -5   7   4       57.02       59.76      3.35 o 
  -4   7   4        0.73        0.20      0.87 o 
  -3   7   4       74.87       65.66      4.13 o 
  -2   7   4      119.12      120.49      4.13 o 
  -1   7   4        8.41        7.40      1.11 o 
   0   7   4       40.50       36.01      3.01 o 
   1   7   4        1.00       -0.09      0.76 o 
   2   7   4      139.06      142.33      5.12 o 
   3   7   4        0.38        0.10      0.54 o 
   4   7   4       21.70       20.02      2.55 o 
   5   7   4        5.04        4.70      1.17 o 
   6   7   4        1.96        2.09      1.37 o 
   7   7   4       39.44       37.52      2.94 o 
   8   7   4      114.41      120.11      4.71 o 
   9   7   4       74.76       77.60      4.80 o 
  10   7   4       13.01       16.97      5.09 o 
  11   7   4       20.00       23.96      3.82 o 
  12   7   4        1.96        0.14      5.40 o 
 -13   8   4       12.66       13.44      2.44 o 
 -12   8   4        9.99        8.88      1.93 o 
 -11   8   4        5.88        5.23      2.02 o 
 -10   8   4        4.56        3.90      1.82 o 
  -9   8   4       10.38       13.39      2.17 o 
  -8   8   4        9.89        5.08      2.27 o 
  -7   8   4        1.99        2.34      1.80 o 
  -6   8   4       19.03        8.50      4.91 o 
  -5   8   4        0.18        1.60      1.50 o 
  -4   8   4       37.90       32.87      4.08 o 
  -3   8   4        0.06        1.14      1.62 o 
  -2   8   4        1.64        4.14      1.05 o 
  -1   8   4       59.53       56.55      7.07 o 
   0   8   4      368.81      355.57     14.00 o 
   1   8   4       30.79       36.00      2.68 o 
   2   8   4       47.65       48.85      3.42 o 
   3   8   4        2.25        1.67      1.73 o 
   4   8   4        0.42        2.13      1.44 o 
   5   8   4        3.05        3.34      1.58 o 
   6   8   4        3.50        2.76      3.76 o 
   7   8   4       23.00       24.74      3.28 o 
   8   8   4       46.71       44.37      3.20 o 
   9   8   4       59.27       53.53      3.74 o 
  10   8   4       14.62       22.19      3.08 o 
  -9   9   4        1.96       -0.46      2.96 o 
  -8   9   4       18.80       14.39      5.07 o 
  -7   9   4       28.27       24.30      6.22 o 
  -6   9   4       60.02       55.86      4.65 o 
  -5   9   4        0.29        4.73      4.30 o 
  -4   9   4        0.17        2.38      2.01 o 
  -3   9   4       35.83       42.77      3.98 o 
  -2   9   4       47.03       57.49      8.53 o 
  -1   9   4       30.04       33.82      3.41 o 
   0   9   4        4.95        0.11      3.44 o 
   1   9   4        2.84        3.63      1.62 o 
   2   9   4       72.87       67.03      3.56 o 
   3   9   4      165.80      173.92      5.23 o 
   4   9   4        2.39        9.00      1.78 o 
   5   9   4        3.80        5.42      3.15 o 
   6   9   4      133.18      133.01      5.76 o 
 -21   1   5       15.10       16.35      2.37 o 
 -20   1   5        6.09        4.84      1.40 o 
 -19   1   5        0.00        0.04      1.10 o 
 -18   1   5        1.72        2.38      1.11 o 
 -17   1   5        0.02       -0.14      0.86 o 
 -16   1   5        0.66        0.29      0.73 o 
 -15   1   5        1.75        1.38      0.61 o 
 -14   1   5        2.90        1.91      0.56 o 
 -13   1   5       78.40       71.32      1.57 o 
 -12   1   5     1144.08     1090.26      8.80 o 
 -11   1   5      169.67      169.81      2.23 o 
 -10   1   5       43.32       41.48      0.97 o 
  -9   1   5      648.82      626.22      4.58 o 
  -8   1   5        0.16       -0.09      0.21 o 
  -7   1   5      352.61      394.80      3.26 o 
  -6   1   5      500.46      548.72      4.55 o 
  -5   1   5      156.82      149.39      1.70 o 
  -4   1   5       24.80       21.74      0.56 o 
  -3   1   5      187.77      218.87      2.17 o 
  -2   1   5     1135.45     1292.39     10.89 o 
  -1   1   5     1189.73     1254.09     10.52 o 
   0   1   5      299.80      288.94      3.19 o 
   1   1   5        0.79        0.25      0.21 o 
   2   1   5      897.26     1009.85      7.95 o 
   3   1   5      427.22      446.75      3.31 o 
   4   1   5     1071.33     1122.39      8.38 o 
   5   1   5       74.97       63.79      1.10 o 
   6   1   5      157.22      174.77      2.07 o 
   7   1   5      429.24      406.70      4.22 o 
   8   1   5      173.20      160.89      2.80 o 
   9   1   5      239.20      218.33      3.85 o 
  10   1   5      168.06      176.16      3.87 o 
  11   1   5       36.67       33.92      2.05 o 
  12   1   5       12.09       12.94      1.48 o 
  13   1   5       40.33       49.69      3.71 o 
  14   1   5        4.48        6.61      2.24 o 
  15   1   5       16.65       16.53      3.72 o 
  16   1   5       50.38       50.59      5.40 o 
  17   1   5       11.33        8.67      3.60 o 
 -21   2   5        0.06       -2.52      2.52 o 
 -20   2   5       17.41       16.63      2.88 o 
 -19   2   5        8.69       10.22      2.25 o 
 -18   2   5      175.84      179.06      4.45 o 
 -17   2   5      110.41      110.20      4.16 o 
 -16   2   5       11.76       10.58      1.25 o 
 -15   2   5        0.19       -0.57      0.77 o 
 -14   2   5      126.14      124.48      2.25 o 
 -13   2   5        3.94        2.41      0.58 o 
 -12   2   5       52.35       49.79      1.34 o 
 -11   2   5       76.01       66.47      1.43 o 
 -10   2   5      428.62      409.20      4.10 o 
  -9   2   5       78.86       92.19      1.28 o 
  -8   2   5     1399.25     1392.29      9.49 o 
  -7   2   5      206.52      201.00      1.97 o 
  -6   2   5      225.10      228.17      2.08 o 
  -5   2   5     1120.45     1147.61      7.71 o 
  -4   2   5      677.79      754.31      6.13 o 
  -3   2   5      103.08      103.48      1.19 o 
  -2   2   5      181.34      190.66      1.87 o 
  -1   2   5      228.99      239.28      2.97 o 
   0   2   5       76.56      100.59      1.27 o 
   1   2   5        0.27        0.47      0.19 o 
   2   2   5      253.74      279.29      2.95 o 
   3   2   5      452.54      416.86      3.72 o 
   4   2   5     1052.65     1107.70      9.05 o 
   5   2   5        0.70        0.73      0.38 o 
   6   2   5       48.56       50.02      1.64 o 
   7   2   5      207.09      212.28      2.95 o 
   8   2   5      234.58      214.89      3.43 o 
   9   2   5      120.65      119.55      2.80 o 
  10   2   5        6.07        6.54      1.18 o 
  11   2   5      273.17      272.70      5.23 o 
  12   2   5       87.91       95.16      4.11 o 
  13   2   5       77.06       82.80      3.58 o 
  14   2   5      215.28      214.86      5.68 o 
  15   2   5        3.15        4.64      2.47 o 
  16   2   5        1.64       -0.86      3.76 o 
  17   2   5        2.31       11.37      5.47 o 
 -20   3   5        0.45        0.39      2.52 o 
 -19   3   5        1.25       -0.53      2.27 o 
 -18   3   5        4.91        7.44      1.95 o 
 -17   3   5       50.04       55.27      3.20 o 
 -16   3   5       15.93       17.63      2.33 o 
 -15   3   5       10.18       10.23      1.36 o 
 -14   3   5       30.46       35.34      1.51 o 
 -13   3   5        0.34        0.71      0.54 o 
 -12   3   5       38.99       39.60      1.24 o 
 -11   3   5      124.38      120.94      2.48 o 
 -10   3   5       29.87       25.49      1.02 o 
  -9   3   5      131.63      124.63      1.99 o 
  -8   3   5        1.85        3.08      0.50 o 
  -7   3   5        8.10        8.12      0.61 o 
  -6   3   5       52.75       42.57      0.91 o 
  -5   3   5       65.96       75.07      1.12 o 
  -4   3   5      143.74      140.81      1.50 o 
  -3   3   5       62.70       87.29      1.10 o 
  -2   3   5       30.58       44.68      0.78 o 
  -1   3   5      706.66      761.28      5.85 o 
   0   3   5      301.51      346.93      3.11 o 
   1   3   5      125.59      139.68      1.71 o 
   2   3   5       36.03       41.90      0.93 o 
   3   3   5       53.72       56.29      1.30 o 
   4   3   5      339.58      320.50      3.40 o 
   5   3   5      519.59      493.12      4.84 o 
   6   3   5      290.76      234.69      2.97 o 
   7   3   5      127.43      113.28      2.43 o 
   8   3   5       49.71       50.75      1.78 o 
   9   3   5       40.35       41.56      1.86 o 
  10   3   5       35.96       38.77      2.33 o 
  11   3   5       10.62       10.05      2.80 o 
  12   3   5        0.93        1.72      1.28 o 
  13   3   5       43.49       41.82      2.99 o 
  14   3   5        3.84        3.72      1.53 o 
  15   3   5        4.67        7.26      1.84 o 
  16   3   5       21.22       18.45      2.03 o 
 -19   4   5       16.45       19.52      2.60 o 
 -18   4   5        6.54        5.63      1.98 o 
 -17   4   5       18.51       20.16      2.84 o 
 -16   4   5        0.48        0.35      1.24 o 
 -15   4   5        7.57        4.52      1.27 o 
 -14   4   5       51.43       52.66      2.06 o 
 -13   4   5        0.56        0.20      0.58 o 
 -12   4   5       28.44       34.19      1.43 o 
 -11   4   5       77.27       61.92      1.57 o 
 -10   4   5       11.19        9.13      0.85 o 
  -9   4   5      272.86      274.73      3.55 o 
  -8   4   5      530.40      482.96      5.16 o 
  -7   4   5      557.04      526.81      5.41 o 
  -6   4   5        1.99        1.06      0.42 o 
  -5   4   5        0.77        0.68      0.36 o 
  -4   4   5       25.51       23.78      0.85 o 
  -3   4   5      115.54      107.45      1.46 o 
  -2   4   5      208.17      224.42      2.41 o 
  -1   4   5      205.47      233.57      2.45 o 
   0   4   5      239.87      231.88      2.75 o 
   1   4   5        8.14        8.22      0.65 o 
   2   4   5       38.31       44.37      1.29 o 
   3   4   5       97.89      110.10      2.40 o 
   4   4   5     1014.04      969.59      9.36 o 
   5   4   5        7.64        5.64      0.84 o 
   6   4   5        1.00        2.45      0.73 o 
   7   4   5      366.86      350.36      4.81 o 
   8   4   5        1.44        0.57      1.03 o 
   9   4   5       11.98       13.95      1.23 o 
  10   4   5        0.00        1.86      1.06 o 
  11   4   5       93.58       94.67      3.17 o 
  12   4   5       21.02       25.06      2.04 o 
  13   4   5        6.14        6.10      1.46 o 
  14   4   5        3.29        5.27      1.61 o 
  15   4   5       37.81       37.65      2.69 o 
 -18   5   5       24.93       22.85      5.98 o 
 -17   5   5        1.43        3.08      2.12 o 
 -16   5   5        2.07        3.33      2.19 o 
 -15   5   5        2.36        1.87      2.29 o 
 -14   5   5       21.07       25.51      2.44 o 
 -13   5   5       29.77       32.20      2.01 o 
 -12   5   5       19.96       17.75      1.71 o 
 -11   5   5        4.85        3.85      0.99 o 
 -10   5   5        0.89        1.32      0.59 o 
  -9   5   5      198.84      176.03      2.64 o 
  -8   5   5       45.06       46.95      1.35 o 
  -7   5   5       61.00       61.25      1.48 o 
  -6   5   5      298.72      281.99      3.58 o 
  -5   5   5       80.95       88.26      1.82 o 
  -4   5   5       10.56        8.07      0.70 o 
  -3   5   5       53.81       53.78      1.67 o 
  -2   5   5      420.51      389.23      4.82 o 
  -1   5   5        5.85        7.21      0.98 o 
   0   5   5        0.99        0.54      0.63 o 
   1   5   5       21.26       17.59      1.18 o 
   2   5   5        0.05        0.31      0.79 o 
   3   5   5       81.02       84.98      2.60 o 
   4   5   5       79.96       76.73      2.82 o 
   5   5   5       89.16       89.07      2.51 o 
   6   5   5       52.89       48.26      1.83 o 
   7   5   5       17.22       20.47      1.49 o 
   8   5   5      126.84      135.85      3.80 o 
   9   5   5        0.01        0.18      0.86 o 
  10   5   5      206.79      216.61      4.32 o 
  11   5   5       20.68       19.66      1.70 o 
  12   5   5       10.05       11.33      1.69 o 
  13   5   5       96.38      107.33      4.75 o 
  14   5   5        0.59        2.84      1.48 o 
 -17   6   5       21.55       21.19      3.48 o 
 -16   6   5        0.87        0.63      1.49 o 
 -15   6   5       17.17       16.08      1.89 o 
 -14   6   5      101.34      111.86      3.73 o 
 -13   6   5       25.10       25.50      2.18 o 
 -12   6   5        7.73        8.20      1.46 o 
 -11   6   5      160.20      170.47      3.83 o 
 -10   6   5       91.52      100.16      6.30 o 
  -9   6   5       17.38       17.34      1.18 o 
  -8   6   5      120.59      126.33      2.49 o 
  -7   6   5       43.50       47.71      1.58 o 
  -6   6   5        7.27        5.20      0.77 o 
  -5   6   5       67.48       64.02      1.85 o 
  -4   6   5      186.40      194.39      3.61 o 
  -3   6   5       80.27       67.66      2.16 o 
  -2   6   5        4.44        1.44      0.83 o 
  -1   6   5      122.81      114.98      2.84 o 
   0   6   5       37.07       41.14      2.00 o 
   1   6   5       61.78       61.02      2.33 o 
   2   6   5       15.92       16.68      1.52 o 
   3   6   5        1.42       -0.15      1.24 o 
   4   6   5       16.61       19.82      1.58 o 
   5   6   5        0.71        1.62      1.24 o 
   6   6   5        0.95        1.40      0.87 o 
   7   6   5       13.81       14.29      1.38 o 
   8   6   5      120.45      133.10      3.93 o 
   9   6   5        0.03        3.47      1.39 o 
  10   6   5        0.09        0.32      1.37 o 
  11   6   5        0.03        0.72      1.58 o 
  12   6   5       55.64       52.88      4.72 o 
  13   6   5        0.08        2.75      1.62 o 
 -15   7   5        0.25        2.10      1.70 o 
 -14   7   5       10.47       10.30      2.53 o 
 -13   7   5        8.05        9.03      2.13 o 
 -12   7   5      236.43      252.21      5.53 o 
 -11   7   5        0.08        2.30      1.24 o 
 -10   7   5       10.30       10.09      1.73 o 
  -9   7   5      163.50      176.91      4.97 o 
  -8   7   5        7.07        7.22      1.26 o 
  -7   7   5        0.05       -0.34      1.15 o 
  -6   7   5        8.71        7.63      1.27 o 
  -5   7   5        0.03        0.24      1.02 o 
  -4   7   5        9.02        8.64      1.25 o 
  -3   7   5      172.36      174.81      3.64 o 
  -2   7   5       31.96       30.36      1.86 o 
  -1   7   5       23.70       24.52      1.83 o 
   0   7   5       21.13       21.86      2.03 o 
   1   7   5       19.14       23.54      4.21 o 
   2   7   5       96.97       86.58      3.33 o 
   3   7   5        1.25        1.79      1.11 o 
   4   7   5        6.09        7.51      1.53 o 
   5   7   5        0.17        1.44      0.90 o 
   6   7   5      105.28       99.97      3.73 o 
   7   7   5      100.84      106.32      5.77 o 
   8   7   5        0.00        2.75      1.81 o 
   9   7   5        7.37       10.98      2.19 o 
  10   7   5        8.19        7.58      2.12 o 
  11   7   5       16.47       13.43      2.38 o 
 -13   8   5       12.78       14.47      2.25 o 
 -12   8   5        1.15        0.60      1.39 o 
 -11   8   5        2.87        3.00      1.55 o 
 -10   8   5        0.81        0.40      1.94 o 
  -9   8   5        8.52        6.04      2.33 o 
  -8   8   5        1.81        3.39      2.06 o 
  -7   8   5        5.80        5.78      2.16 o 
  -6   8   5       60.25       64.27      4.46 o 
  -5   8   5       32.03       36.17      2.98 o 
  -4   8   5        1.95        2.56      1.66 o 
  -3   8   5       14.41       19.94      4.18 o 
  -2   8   5        5.59        5.09      1.84 o 
  -1   8   5       16.29       18.09      2.05 o 
   0   8   5        8.40        6.29      1.59 o 
   1   8   5       37.21       38.12      2.59 o 
   2   8   5       18.62       21.88      2.23 o 
   3   8   5       10.90        9.36      2.18 o 
   4   8   5       13.13       20.37      5.56 o 
   5   8   5      123.12      125.55      4.31 o 
   6   8   5       13.78       12.14      3.39 o 
   7   8   5        4.27        3.42      1.77 o 
   8   8   5        0.66        3.39      1.75 o 
   9   8   5       99.40       97.31      5.64 o 
  -9   9   5        0.68       -0.65      4.96 o 
  -8   9   5       20.93       22.72      6.19 o 
  -7   9   5       10.27       10.77      2.72 o 
  -6   9   5       34.76       35.52      3.90 o 
  -5   9   5        0.32        2.61      1.65 o 
  -4   9   5       46.62       50.59      5.69 o 
  -3   9   5        6.69        6.95      5.23 o 
  -2   9   5        3.41        7.96      2.00 o 
  -1   9   5       40.27       43.52      5.91 o 
   0   9   5        8.93       11.59      2.81 o 
   1   9   5       16.24       13.93      2.65 o 
   2   9   5       48.04       45.66      3.15 o 
   3   9   5       19.72       15.41      2.44 o 
   4   9   5        7.15        5.11      2.51 o 
   5   9   5        5.81        3.77      1.81 o 
 -21   0   6       13.20       13.82      2.71 o 
 -20   0   6       48.88       50.05      4.02 o 
 -19   0   6        0.85        0.17      1.59 o 
 -18   0   6      121.20      129.61      4.84 o 
 -17   0   6        7.64        7.71      2.30 o 
 -16   0   6       13.41       13.07      1.38 o 
 -15   0   6      212.77      218.16      4.17 o 
 -14   0   6      269.55      263.52      4.53 o 
 -13   0   6        0.23        0.15      0.66 o 
 -12   0   6        0.07       -0.54      0.54 o 
 -11   0   6      434.37      451.53      5.98 o 
 -10   0   6      597.72      601.87      7.27 o 
  -9   0   6      222.47      238.70      3.30 o 
  -8   0   6      161.93      153.55      2.61 o 
  -7   0   6        1.37        0.89      0.30 o 
  -6   0   6      610.51      758.97      8.32 o 
  -5   0   6     3217.45     3460.27     46.12 o 
  -4   0   6     4336.61     4533.03     67.05 o 
  -3   0   6     1002.64     1107.30     18.10 o 
  -2   0   6     1853.65     1965.31     30.43 o 
  -1   0   6      131.62      130.93      3.03 o 
   0   0   6     2654.97     3000.17     38.35 o 
   1   0   6     5506.49     6364.82     60.20 o 
   2   0   6      755.80      751.19      7.21 o 
   3   0   6      116.50      151.15      2.15 o 
   4   0   6      175.98      176.28      2.64 o 
   5   0   6       50.82       42.28      1.35 o 
   6   0   6      264.28      250.69      9.23 o 
   7   0   6        5.14        4.11      0.77 o 
   8   0   6      655.81      627.95     10.39 o 
   9   0   6      803.94      775.34     16.61 o 
  10   0   6       15.54       13.86      2.63 o 
  11   0   6      488.55      465.42     12.02 o 
  12   0   6        0.13        3.31      3.01 o 
  13   0   6       11.43       11.51      2.32 o 
  14   0   6        0.02        0.59      2.37 o 
  15   0   6       36.66       24.16      5.50 o 
  16   0   6       17.96       20.91      5.78 o 
  17   0   6       37.81       39.83      7.49 o 
 -21   1   6        0.02       -1.23      1.26 o 
 -20   1   6        2.14       -0.68      1.19 o 
 -19   1   6       11.90       13.74      1.83 o 
 -18   1   6        6.43        5.33      1.49 o 
 -17   1   6       13.52       13.13      1.45 o 
 -16   1   6       19.94       19.50      1.11 o 
 -15   1   6       12.87       13.15      1.17 o 
 -14   1   6       77.17       78.14      1.69 o 
 -13   1   6        0.34        1.36      0.54 o 
 -12   1   6       58.20       63.49      1.46 o 
 -11   1   6      447.88      442.83      4.39 o 
 -10   1   6       63.12       59.18      1.29 o 
  -9   1   6      647.93      655.75      4.73 o 
  -8   1   6      361.14      406.59      3.13 o 
  -7   1   6      188.24      200.14      2.25 o 
  -6   1   6        8.80        8.43      0.44 o 
  -5   1   6      821.94      867.62      6.65 o 
  -4   1   6      219.53      248.37      2.53 o 
  -3   1   6      106.06      113.88      1.62 o 
  -2   1   6      511.87      556.91      5.80 o 
  -1   1   6      233.44      279.34      2.62 o 
   0   1   6      437.98      475.12      3.36 o 
   1   1   6        5.96        3.19      0.30 o 
   2   1   6       49.83       45.35      0.94 o 
   3   1   6      259.32      294.03      2.61 o 
   4   1   6      244.60      237.24      2.25 o 
   5   1   6      223.85      231.91      2.49 o 
   6   1   6        0.49       -0.39      0.39 o 
   7   1   6      945.67      894.25      9.78 o 
   8   1   6      266.95      244.48      4.43 o 
   9   1   6      102.52       96.65      2.67 o 
  10   1   6        0.08        1.83      0.91 o 
  11   1   6      211.80      197.57      4.03 o 
  12   1   6       48.81       50.65      3.20 o 
  13   1   6       23.98       23.92      2.50 o 
  14   1   6        0.74        2.58      2.03 o 
  15   1   6        1.78        4.13      3.21 o 
  16   1   6        5.97       13.38      3.78 o 
 -21   2   6       13.71       10.74      3.82 o 
 -20   2   6        0.56       -0.41      1.68 o 
 -19   2   6       25.55       21.76      2.19 o 
 -18   2   6        1.30        2.19      1.44 o 
 -17   2   6       95.76      101.22      2.78 o 
 -16   2   6        0.11        0.35      0.75 o 
 -15   2   6        0.53        1.51      0.62 o 
 -14   2   6      166.53      164.37      2.59 o 
 -13   2   6       44.70       44.82      1.34 o 
 -12   2   6       31.18       29.58      1.13 o 
 -11   2   6        3.66        5.76      0.63 o 
 -10   2   6      187.37      173.18      2.21 o 
  -9   2   6      174.47      177.60      2.31 o 
  -8   2   6       85.17       82.87      1.22 o 
  -7   2   6      306.02      323.62      2.76 o 
  -6   2   6      134.56      102.66      1.25 o 
  -5   2   6      156.84      182.79      2.52 o 
  -4   2   6        2.64        3.13      0.31 o 
  -3   2   6       97.82      102.20      1.23 o 
  -2   2   6       12.35       18.56      0.59 o 
  -1   2   6       92.41      100.35      1.13 o 
   0   2   6      107.82      130.52      1.42 o 
   1   2   6      179.07      195.85      1.92 o 
   2   2   6       83.91       89.82      1.39 o 
   3   2   6      145.39      152.15      1.67 o 
   4   2   6      220.06      223.72      2.37 o 
   5   2   6       40.04       53.77      1.82 o 
   6   2   6        3.05        3.85      0.60 o 
   7   2   6       87.79       76.89      1.88 o 
   8   2   6      304.05      274.16      4.06 o 
   9   2   6       40.36       34.81      1.86 o 
  10   2   6       42.53       40.74      2.25 o 
  11   2   6      162.06      156.24      4.17 o 
  12   2   6       25.57       23.65      2.02 o 
  13   2   6        4.51        7.26      1.75 o 
  14   2   6        2.67        4.71      3.93 o 
  15   2   6       73.89       84.82      5.21 o 
  16   2   6        0.59        2.12      5.09 o 
 -20   3   6       68.82       69.04      4.07 o 
 -19   3   6       16.19       15.78      2.50 o 
 -18   3   6        0.45        0.05      1.36 o 
 -17   3   6        4.26        5.13      1.23 o 
 -16   3   6       95.23       92.62      2.88 o 
 -15   3   6      330.55      348.13      4.54 o 
 -14   3   6       47.83       52.11      1.54 o 
 -13   3   6        5.24        5.08      0.67 o 
 -12   3   6        4.49        5.91      0.65 o 
 -11   3   6       83.61       85.93      1.67 o 
 -10   3   6        0.48        0.18      0.47 o 
  -9   3   6       47.52       36.52      1.18 o 
  -8   3   6     1264.80     1200.57     11.19 o 
  -7   3   6       10.72       14.94      0.76 o 
  -6   3   6       33.01       30.39      0.76 o 
  -5   3   6      571.88      572.84      4.47 o 
  -4   3   6       34.18       43.52      0.77 o 
  -3   3   6        9.46       12.63      0.46 o 
  -2   3   6       16.32       18.92      0.51 o 
  -1   3   6        8.87        8.91      0.41 o 
   0   3   6      138.45      129.07      1.48 o 
   1   3   6      366.94      390.86      3.38 o 
   2   3   6       58.79       59.63      1.26 o 
   3   3   6      204.20      209.22      3.19 o 
   4   3   6      147.69      135.25      3.07 o 
   5   3   6      454.53      413.70      5.09 o 
   6   3   6      345.76      328.85      4.12 o 
   7   3   6      158.85      158.29      2.90 o 
   8   3   6       82.21       87.73      2.27 o 
   9   3   6        0.03        0.24      0.75 o 
  10   3   6       71.19       71.72      2.50 o 
  11   3   6       21.20       20.47      1.62 o 
  12   3   6        0.11        0.27      1.19 o 
  13   3   6      229.21      242.08      5.29 o 
  14   3   6        0.16        0.70      1.63 o 
  15   3   6        7.91        9.44      1.71 o 
  16   3   6       21.02       20.08      2.57 o 
 -19   4   6        7.58        5.61      1.93 o 
 -18   4   6        0.01        1.78      1.56 o 
 -17   4   6        9.10        7.77      1.71 o 
 -16   4   6       36.42       32.76      2.50 o 
 -15   4   6       24.00       22.34      1.67 o 
 -14   4   6       92.59       94.28      2.31 o 
 -13   4   6        4.25        5.06      0.78 o 
 -12   4   6       11.65       15.66      1.01 o 
 -11   4   6       50.75       48.69      1.48 o 
 -10   4   6       68.50       70.15      1.82 o 
  -9   4   6       58.78       59.81      1.85 o 
  -8   4   6       27.79       31.04      1.19 o 
  -7   4   6      243.59      224.26      2.97 o 
  -6   4   6       49.42       45.43      1.18 o 
  -5   4   6      182.68      202.72      2.28 o 
  -4   4   6      214.67      221.33      2.51 o 
  -3   4   6      292.75      276.50      2.88 o 
  -2   4   6        7.12        8.23      0.58 o 
  -1   4   6        2.89        1.76      0.48 o 
   0   4   6      263.70      255.62      3.72 o 
   1   4   6      242.45      229.82      3.42 o 
   2   4   6       10.22       13.07      1.36 o 
   3   4   6      352.57      313.91      4.99 o 
   4   4   6      193.93      172.97      3.24 o 
   5   4   6        9.19        8.02      0.96 o 
   6   4   6       45.08       45.35      1.68 o 
   7   4   6      349.97      351.82      4.89 o 
   8   4   6       30.31       29.01      1.58 o 
   9   4   6       28.32       29.49      1.67 o 
  10   4   6       20.02       19.53      1.67 o 
  11   4   6       74.01       75.06      2.97 o 
  12   4   6       15.07       12.94      1.74 o 
  13   4   6       16.59       13.57      1.85 o 
  14   4   6        0.31        2.75      2.03 o 
  15   4   6       18.85       17.20      2.12 o 
 -18   5   6       19.59       19.49      3.10 o 
 -17   5   6        1.03        0.91      1.72 o 
 -16   5   6       36.35       37.58      3.13 o 
 -15   5   6        0.13       -0.41      1.23 o 
 -14   5   6       49.24       50.46      3.46 o 
 -13   5   6       71.98       67.34      2.50 o 
 -12   5   6       17.37       16.24      1.30 o 
 -11   5   6       19.48       20.42      1.24 o 
 -10   5   6       20.84       22.34      1.16 o 
  -9   5   6       52.56       46.46      1.41 o 
  -8   5   6        8.40       11.12      0.83 o 
  -7   5   6        9.18        5.88      0.65 o 
  -6   5   6        7.80        6.16      0.74 o 
  -5   5   6      625.38      596.08      6.02 o 
  -4   5   6       92.22       99.42      1.81 o 
  -3   5   6      188.01      162.24      2.82 o 
  -2   5   6        0.21        1.05      0.61 o 
  -1   5   6       52.42       48.05      1.93 o 
   0   5   6       57.28       49.76      2.51 o 
   1   5   6       67.09       62.79      2.18 o 
   2   5   6      100.71       86.80      2.60 o 
   3   5   6       35.60       37.76      1.91 o 
   4   5   6      137.28      136.11      3.23 o 
   5   5   6      358.65      348.88      5.31 o 
   6   5   6       67.39       70.45      2.21 o 
   7   5   6        5.18        4.91      1.02 o 
   8   5   6       18.84       20.93      1.59 o 
   9   5   6       36.76       39.23      2.13 o 
  10   5   6      118.54      121.48      4.21 o 
  11   5   6       65.93       67.95      2.96 o 
  12   5   6        0.70        3.51      1.45 o 
  13   5   6       13.76       16.94      2.01 o 
  14   5   6       16.22       18.49      2.94 o 
 -17   6   6       11.80       13.21      2.29 o 
 -16   6   6        5.06        1.68      2.82 o 
 -15   6   6       18.36       15.02      2.07 o 
 -14   6   6       83.17       83.84      3.27 o 
 -13   6   6       10.86       10.83      1.59 o 
 -12   6   6        0.03        0.59      1.29 o 
 -11   6   6      226.23      235.71      4.53 o 
 -10   6   6       34.15       36.68      1.53 o 
  -9   6   6       25.31       27.76      1.41 o 
  -8   6   6        5.87        6.28      0.86 o 
  -7   6   6      247.94      229.99      3.39 o 
  -6   6   6       22.53       21.43      1.19 o 
  -5   6   6       89.77       78.12      2.32 o 
  -4   6   6       22.46       18.31      1.28 o 
  -3   6   6      132.10      121.48      2.98 o 
  -2   6   6       29.71       33.09      1.67 o 
  -1   6   6       66.05       66.69      2.60 o 
   0   6   6        7.31        8.47      1.25 o 
   1   6   6       29.45       27.97      1.84 o 
   2   6   6      239.39      235.42      4.62 o 
   3   6   6      128.03      131.42      3.45 o 
   4   6   6        3.88        4.59      1.08 o 
   5   6   6       16.48       17.30      1.35 o 
   6   6   6       36.78       39.63      1.97 o 
   7   6   6        0.80        0.97      1.08 o 
   8   6   6      110.46      116.59      3.21 o 
   9   6   6        5.70        4.58      2.34 o 
  10   6   6       13.15       13.28      1.86 o 
  11   6   6       39.07       41.16      3.23 o 
  12   6   6        4.65        6.02      1.94 o 
 -15   7   6       17.10       15.56      2.21 o 
 -14   7   6        2.84        3.99      1.65 o 
 -13   7   6      186.27      177.53      5.96 o 
 -12   7   6       14.15       18.72      1.84 o 
 -11   7   6        5.24        5.57      1.50 o 
 -10   7   6       64.54       66.19      2.79 o 
  -9   7   6       17.89       18.22      1.78 o 
  -8   7   6       10.31       13.38      1.72 o 
  -7   7   6       34.78       40.45      2.28 o 
  -6   7   6       55.72       57.35      3.99 o 
  -5   7   6       50.86       51.45      2.33 o 
  -4   7   6      123.18      126.49      3.33 o 
  -3   7   6        5.43        3.44      1.48 o 
  -2   7   6        4.31        3.12      1.13 o 
  -1   7   6        2.55        1.03      1.03 o 
   0   7   6        2.25        4.46      1.18 o 
   1   7   6        7.85       11.42      1.53 o 
   2   7   6        8.42        7.22      1.45 o 
   3   7   6        4.64        5.00      1.61 o 
   4   7   6        6.55        2.16      1.67 o 
   5   7   6        0.03        0.78      1.36 o 
   6   7   6       13.18       11.30      2.46 o 
   7   7   6        7.99        5.14      1.67 o 
   8   7   6        1.44        0.87      1.59 o 
   9   7   6       24.91       26.48      2.83 o 
  10   7   6        8.29        6.18      1.87 o 
  11   7   6        8.82        8.01      3.02 o 
 -13   8   6        0.21        2.15      2.25 o 
 -12   8   6        0.64       -1.46      2.03 o 
 -11   8   6        8.53        7.97      2.32 o 
 -10   8   6        1.37       -1.81      1.81 o 
  -9   8   6        0.22       -0.30      1.77 o 
  -8   8   6        0.71        0.53      1.74 o 
  -7   8   6        3.06        2.68      2.28 o 
  -6   8   6       43.89       44.19      3.91 o 
  -5   8   6       18.90       16.00      1.89 o 
  -4   8   6        0.47        0.26      1.47 o 
  -3   8   6      109.23      108.12      4.26 o 
  -2   8   6       23.66       18.77      2.67 o 
  -1   8   6      108.65      103.38      3.87 o 
   0   8   6       86.60       96.62      3.92 o 
   1   8   6       11.57       11.10      1.92 o 
   2   8   6        0.01       -1.40      1.40 o 
   3   8   6       20.40       20.87      2.31 o 
   4   8   6       63.41       69.18      3.40 o 
   5   8   6       72.34       72.16      4.16 o 
   6   8   6        3.11        2.68      2.44 o 
   7   8   6        1.23        2.09      1.61 o 
   8   8   6       77.06       71.12      7.51 o 
  -9   9   6       35.43       34.56      4.03 o 
  -8   9   6        0.07        0.17      2.39 o 
  -7   9   6       23.35       21.75      5.19 o 
  -6   9   6        7.53        3.14      2.27 o 
  -5   9   6       17.82       17.55      3.04 o 
  -4   9   6        9.45        5.20      2.45 o 
  -3   9   6        0.11       -1.10      1.41 o 
  -2   9   6        4.60        5.87      2.42 o 
  -1   9   6        3.55        3.07      1.68 o 
   0   9   6        5.63        3.55      1.78 o 
   1   9   6       81.41       78.30      4.75 o 
   2   9   6      202.72      198.32      5.62 o 
   3   9   6       11.94       15.67      2.86 o 
   4   9   6        7.17        8.84      2.00 o 
   5   9   6       17.49       18.31      3.82 o 
 -21   1   7        0.13        0.66      1.25 o 
 -20   1   7        0.01       -1.20      1.20 o 
 -19   1   7       30.36       29.00      2.24 o 
 -18   1   7       38.74       35.93      2.11 o 
 -17   1   7       20.76       18.07      1.20 o 
 -16   1   7        0.01        0.92      0.64 o 
 -15   1   7       47.50       44.68      1.51 o 
 -14   1   7        5.50        6.64      0.74 o 
 -13   1   7      209.11      205.00      2.79 o 
 -12   1   7      154.46      143.91      2.51 o 
 -11   1   7     1402.54     1327.25     11.32 o 
 -10   1   7        0.23        1.65      0.41 o 
  -9   1   7       97.63       93.64      1.29 o 
  -8   1   7        0.26        1.62      0.35 o 
  -7   1   7      653.97      666.57      5.47 o 
  -6   1   7        1.65        2.22      0.30 o 
  -5   1   7       11.72       17.54      0.55 o 
  -4   1   7      470.95      523.53      5.09 o 
  -3   1   7      352.99      378.96      3.36 o 
  -2   1   7      817.20      871.05      8.46 o 
  -1   1   7      451.76      435.36      3.43 o 
   0   1   7       46.93       54.13      0.75 o 
   1   1   7        4.36        9.36      0.61 o 
   2   1   7       45.26       43.19      0.92 o 
   3   1   7      614.28      663.25      7.56 o 
   4   1   7       76.37       59.82      1.51 o 
   5   1   7       51.13       47.02      1.15 o 
   6   1   7       24.51       28.80      1.43 o 
   7   1   7       18.52       18.61      1.45 o 
   8   1   7      134.28      129.86      3.25 o 
   9   1   7       19.14       17.18      1.43 o 
  10   1   7        0.39        0.29      0.86 o 
  11   1   7       72.39       73.18      3.25 o 
  12   1   7        0.87        2.23      1.53 o 
  13   1   7       13.34       11.45      2.82 o 
  14   1   7       36.01       40.49      4.49 o 
  15   1   7       42.82       47.79      7.16 o 
  16   1   7        0.07       -1.24      3.08 o 
 -21   2   7        0.75       -1.71      2.46 o 
 -20   2   7        3.77        3.69      1.50 o 
 -19   2   7        1.53        2.40      1.31 o 
 -18   2   7       31.23       29.74      2.13 o 
 -17   2   7      147.46      156.91      3.12 o 
 -16   2   7        0.01       -0.61      0.61 o 
 -15   2   7      190.15      190.83      3.04 o 
 -14   2   7      126.93      131.81      2.40 o 
 -13   2   7      341.03      316.19      3.90 o 
 -12   2   7       65.57       62.60      1.76 o 
 -11   2   7      294.15      272.95      3.33 o 
 -10   2   7      734.21      647.71      5.84 o 
  -9   2   7      244.55      248.86      3.02 o 
  -8   2   7       53.49       51.36      1.01 o 
  -7   2   7      277.77      293.31      2.79 o 
  -6   2   7       71.41       79.51      1.13 o 
  -5   2   7       19.96       18.76      0.62 o 
  -4   2   7       64.33       66.84      1.06 o 
  -3   2   7       65.26       72.75      0.92 o 
  -2   2   7       17.50       22.12      0.57 o 
  -1   2   7       75.67       65.88      0.97 o 
   0   2   7      496.00      506.04      3.81 o 
   1   2   7     1190.87     1283.02      9.38 o 
   2   2   7      174.10      167.53      2.00 o 
   3   2   7      150.90      126.35      2.00 o 
   4   2   7      559.08      487.17      5.04 o 
   5   2   7      532.16      567.29      5.97 o 
   6   2   7       16.78       14.98      1.09 o 
   7   2   7       17.94       15.64      1.78 o 
   8   2   7        6.16        3.26      0.81 o 
   9   2   7        0.62        0.83      0.78 o 
  10   2   7        0.24        0.02      0.85 o 
  11   2   7        7.98        5.83      1.15 o 
  12   2   7       21.17       21.41      1.71 o 
  13   2   7        0.00       -0.01      1.49 o 
  14   2   7       66.02       70.95      3.52 o 
  15   2   7       43.03       44.88      3.76 o 
 -20   3   7        0.72        1.63      1.66 o 
 -19   3   7       19.64       15.31      3.21 o 
 -18   3   7        4.02        2.86      1.20 o 
 -17   3   7        0.22        0.22      1.45 o 
 -16   3   7        1.20        0.12      0.85 o 
 -15   3   7       14.67       19.11      1.15 o 
 -14   3   7       75.13       74.66      1.87 o 
 -13   3   7       71.58       70.80      1.69 o 
 -12   3   7       10.13        9.85      1.09 o 
 -11   3   7      175.29      167.75      2.43 o 
 -10   3   7      210.97      192.66      2.76 o 
  -9   3   7        0.78       -0.27      0.42 o 
  -8   3   7       81.62       90.53      1.80 o 
  -7   3   7        0.71        0.16      0.39 o 
  -6   3   7      552.18      530.32      5.19 o 
  -5   3   7       61.63       56.87      1.04 o 
  -4   3   7      255.21      249.72      2.33 o 
  -3   3   7      296.05      306.11      2.57 o 
  -2   3   7       31.43       32.45      0.99 o 
  -1   3   7      387.54      395.91      3.92 o 
   0   3   7      114.07      118.19      2.09 o 
   1   3   7       16.18       19.56      0.90 o 
   2   3   7      131.99      122.82      3.48 o 
   3   3   7      134.09      135.86      2.49 o 
   4   3   7        8.33       11.68      1.04 o 
   5   3   7       97.79       80.04      2.00 o 
   6   3   7       19.29       12.80      0.96 o 
   7   3   7      147.06      139.51      2.73 o 
   8   3   7        4.70        3.37      0.83 o 
   9   3   7        8.37        8.95      1.23 o 
  10   3   7       78.92       81.13      4.14 o 
  11   3   7       15.25       13.17      1.50 o 
  12   3   7        1.85        2.12      1.20 o 
  13   3   7       16.58       16.10      1.88 o 
  14   3   7       15.74       17.66      2.30 o 
  15   3   7        7.79        7.02      2.58 o 
 -19   4   7        5.89        2.52      1.93 o 
 -18   4   7        0.00        0.66      1.48 o 
 -17   4   7       13.00       12.42      1.88 o 
 -16   4   7       73.13       77.36      3.68 o 
 -15   4   7        0.83        2.02      0.73 o 
 -14   4   7       18.02       16.67      1.12 o 
 -13   4   7       36.75       44.12      1.52 o 
 -12   4   7        9.88        9.46      0.86 o 
 -11   4   7        6.86        6.46      0.81 o 
 -10   4   7      172.28      172.09      2.73 o 
  -9   4   7       23.30       17.45      1.05 o 
  -8   4   7      547.20      525.21      5.81 o 
  -7   4   7      546.50      502.17      5.22 o 
  -6   4   7       26.20       28.15      1.00 o 
  -5   4   7       31.26       32.10      0.99 o 
  -4   4   7        0.19       -0.03      0.43 o 
  -3   4   7       90.06       86.00      1.50 o 
  -2   4   7       14.94       21.25      0.98 o 
  -1   4   7      207.02      185.13      2.59 o 
   0   4   7       60.15       72.24      1.77 o 
   1   4   7      473.88      461.81      7.00 o 
   2   4   7       20.62       15.42      1.47 o 
   3   4   7      147.23      131.27      2.94 o 
   4   4   7       64.87       63.49      1.97 o 
   5   4   7      328.21      307.10      4.72 o 
   6   4   7        7.96        8.45      0.99 o 
   7   4   7        5.73        8.04      1.02 o 
   8   4   7        0.29        1.83      0.83 o 
   9   4   7        8.32        8.67      1.23 o 
  10   4   7       14.96       14.51      1.49 o 
  11   4   7       20.75       28.41      2.12 o 
  12   4   7      182.05      186.97      4.56 o 
  13   4   7       20.75       20.15      2.03 o 
  14   4   7       49.50       51.80      3.41 o 
 -18   5   7       20.48       18.55      2.48 o 
 -17   5   7        1.95        1.40      1.39 o 
 -16   5   7        5.90        6.59      1.58 o 
 -15   5   7       22.67       22.40      2.35 o 
 -14   5   7        2.21        2.05      0.95 o 
 -13   5   7        4.74        4.88      0.98 o 
 -12   5   7       12.46       13.43      1.02 o 
 -11   5   7       10.32       10.98      1.08 o 
 -10   5   7        0.21        1.34      0.61 o 
  -9   5   7      130.88      117.55      2.14 o 
  -8   5   7        0.00        0.34      0.49 o 
  -7   5   7      143.61      133.81      2.19 o 
  -6   5   7        7.34        7.87      1.00 o 
  -5   5   7      257.89      235.84      3.12 o 
  -4   5   7       55.96       44.89      1.40 o 
  -3   5   7      103.37      115.03      2.34 o 
  -2   5   7      425.96      427.47      5.21 o 
  -1   5   7      365.65      356.30      4.93 o 
   0   5   7      123.06      103.01      4.14 o 
   1   5   7       13.52       12.34      1.24 o 
   2   5   7       12.17       13.14      1.29 o 
   3   5   7        0.41        0.21      0.83 o 
   4   5   7        6.61        6.23      1.03 o 
   5   5   7       34.96       34.16      1.76 o 
   6   5   7      169.96      158.83      3.19 o 
   7   5   7        0.72        1.59      0.94 o 
   8   5   7       46.02       45.46      2.30 o 
   9   5   7      146.06      149.98      3.57 o 
  10   5   7       23.26       26.47      2.29 o 
  11   5   7       47.74       45.94      3.04 o 
  12   5   7       10.44       11.67      1.91 o 
  13   5   7        2.05        3.50      1.53 o 
 -17   6   7        0.66        0.98      2.20 o 
 -16   6   7        3.04        2.25      1.64 o 
 -15   6   7       57.70       56.04      3.55 o 
 -14   6   7        2.20        2.76      1.44 o 
 -13   6   7       77.53       74.11      3.63 o 
 -12   6   7       49.50       55.26      2.47 o 
 -11   6   7        0.17       -0.02      0.76 o 
 -10   6   7       33.36       34.87      1.50 o 
  -9   6   7      132.04      132.86      2.62 o 
  -8   6   7       13.43       15.21      1.11 o 
  -7   6   7       27.14       26.82      1.46 o 
  -6   6   7       17.46       18.55      1.25 o 
  -5   6   7       40.08       39.66      1.78 o 
  -4   6   7       36.37       37.95      1.76 o 
  -3   6   7       76.71       74.22      3.27 o 
  -2   6   7      135.65      128.50      3.24 o 
  -1   6   7       20.15       23.66      1.67 o 
   0   6   7       29.48       27.23      2.13 o 
   1   6   7       20.65       19.37      1.64 o 
   2   6   7       53.74       53.87      2.31 o 
   3   6   7       26.63       30.08      2.31 o 
   4   6   7       20.86       23.09      1.64 o 
   5   6   7        3.70        4.57      0.89 o 
   6   6   7       24.77       27.30      1.69 o 
   7   6   7       51.67       52.59      2.27 o 
   8   6   7        0.10        0.91      1.18 o 
   9   6   7       13.70       16.17      1.93 o 
  10   6   7       24.82       24.18      2.74 o 
  11   6   7       22.48       22.33      2.17 o 
  12   6   7       56.00       61.35      9.07 o 
 -15   7   7        7.62        5.87      1.66 o 
 -14   7   7       18.55       15.62      2.68 o 
 -13   7   7        0.17       -1.33      1.33 o 
 -12   7   7      103.69      107.88      3.55 o 
 -11   7   7       89.66       89.61      3.20 o 
 -10   7   7       50.48       53.95      3.06 o 
  -9   7   7        6.82        5.90      1.53 o 
  -8   7   7       50.32       51.70      2.05 o 
  -7   7   7       10.18        9.77      1.50 o 
  -6   7   7       25.33       26.73      1.91 o 
  -5   7   7       10.86       12.08      1.44 o 
  -4   7   7       11.16        7.65      1.57 o 
  -3   7   7      290.08      281.31      5.27 o 
  -2   7   7        2.57        2.21      1.53 o 
  -1   7   7      146.67      136.65      3.86 o 
   0   7   7      241.19      234.74      4.81 o 
   1   7   7       23.45       23.57      1.92 o 
   2   7   7        0.58        0.60      1.15 o 
   3   7   7       17.26       17.56      1.63 o 
   4   7   7       69.94       66.89      2.63 o 
   5   7   7       61.09       60.51      3.02 o 
   6   7   7        1.02        1.45      1.91 o 
   7   7   7        9.41        9.84      1.89 o 
   8   7   7       14.70       15.45      2.19 o 
   9   7   7       13.49       13.58      2.18 o 
  10   7   7        4.72        4.66      2.23 o 
 -13   8   7       13.20       10.68      2.53 o 
 -12   8   7        2.45       -1.24      1.94 o 
 -11   8   7        2.12        0.64      1.89 o 
 -10   8   7       56.27       59.11      3.86 o 
  -9   8   7       14.44       11.52      2.28 o 
  -8   8   7        2.53        1.87      1.78 o 
  -7   8   7       28.55       31.35      4.28 o 
  -6   8   7        4.94        5.02      1.53 o 
  -5   8   7       96.58       98.17      3.60 o 
  -4   8   7       38.76       37.17      2.77 o 
  -3   8   7        1.29        0.11      1.46 o 
  -2   8   7       79.11       69.83      5.93 o 
  -1   8   7      123.55      123.26      4.15 o 
   0   8   7        2.66        2.39      1.54 o 
   1   8   7        3.85        3.41      1.61 o 
   2   8   7        5.12        4.96      1.70 o 
   3   8   7       22.26       24.34      2.51 o 
   4   8   7        3.21        1.70      1.87 o 
   5   8   7       28.96       27.14      2.46 o 
   6   8   7      120.03      112.34      4.09 o 
   7   8   7        0.19       -1.34      1.52 o 
  -9   9   7       11.38       11.30      2.83 o 
  -8   9   7        4.62        4.60      2.41 o 
  -7   9   7        4.46        3.19      2.31 o 
  -6   9   7       52.95       51.24      8.12 o 
  -5   9   7        0.91        0.95      1.97 o 
  -4   9   7        0.09        0.10      2.20 o 
  -3   9   7        0.11       -1.49      1.49 o 
  -2   9   7       32.81       38.48      5.81 o 
  -1   9   7        3.75        5.05      1.83 o 
   0   9   7        5.68        3.87      1.76 o 
   1   9   7       10.65       10.80      2.03 o 
   2   9   7        3.21       -0.36      1.52 o 
   3   9   7        3.37        0.97      1.57 o 
 -21   0   8        7.10        7.01      2.84 o 
 -20   0   8        0.84        1.37      3.31 o 
 -19   0   8       15.12       18.01      4.83 o 
 -18   0   8       40.38       41.55      2.58 o 
 -17   0   8      131.85      134.38      4.46 o 
 -16   0   8       36.04       45.88      2.51 o 
 -15   0   8      128.90      139.44      3.66 o 
 -14   0   8      353.36      348.84     10.14 o 
 -13   0   8      142.96      139.67      3.39 o 
 -12   0   8       39.47       31.33      1.65 o 
 -11   0   8      277.51      258.88      6.15 o 
 -10   0   8      102.23       93.11      2.37 o 
  -9   0   8       10.44       12.33      0.78 o 
  -8   0   8        0.41        1.34      0.40 o 
  -7   0   8      500.33      512.62      6.23 o 
  -6   0   8     1264.64     1294.69     18.33 o 
  -5   0   8     1047.39     1196.54     12.64 o 
  -4   0   8     1007.69     1033.45     17.05 o 
  -3   0   8       64.12       64.13      1.75 o 
  -2   0   8       74.11       63.62      1.75 o 
  -1   0   8     1716.75     1904.82     18.03 o 
   0   0   8      337.67      350.22      5.12 o 
   1   0   8      341.72      344.70      4.43 o 
   2   0   8      238.42      209.05      3.23 o 
   3   0   8      724.28      653.59      8.67 o 
   4   0   8      156.97      140.66      3.02 o 
   5   0   8        0.91       -0.09      0.54 o 
   6   0   8      114.93      111.88      3.79 o 
   7   0   8       32.76       33.62      3.11 o 
   8   0   8      135.65      124.76      7.08 o 
   9   0   8      867.38      846.30     26.95 o 
  10   0   8       63.34       64.79      4.69 o 
  11   0   8       17.27       19.08      7.40 o 
  12   0   8        0.51        0.25      1.99 o 
  13   0   8       48.91       47.65      3.86 o 
  14   0   8       51.83       56.20      4.80 o 
  15   0   8       29.19       33.11      6.30 o 
 -21   1   8       53.79       54.46      3.94 o 
 -20   1   8        2.08        0.70      1.38 o 
 -19   1   8        8.59        7.03      1.71 o 
 -18   1   8        7.30        7.33      0.94 o 
 -17   1   8        4.66        4.55      0.82 o 
 -16   1   8       49.01       47.78      1.61 o 
 -15   1   8       79.07       75.67      1.84 o 
 -14   1   8      140.55      127.42      2.21 o 
 -13   1   8       46.22       48.54      1.32 o 
 -12   1   8        0.82        1.02      0.46 o 
 -11   1   8        0.47        1.41      0.44 o 
 -10   1   8       12.17       19.03      0.88 o 
  -9   1   8        0.46        0.99      0.31 o 
  -8   1   8       55.46       65.00      1.12 o 
  -7   1   8       53.14       64.22      1.06 o 
  -6   1   8        0.09        0.54      0.26 o 
  -5   1   8        2.28        2.61      0.35 o 
  -4   1   8       43.26       40.40      1.05 o 
  -3   1   8     3366.91     3711.83     31.09 o 
  -2   1   8      452.54      500.93      4.63 o 
  -1   1   8        0.45        0.25      0.23 o 
   0   1   8      108.72      129.03      1.23 o 
   1   1   8      290.31      297.50      2.78 o 
   2   1   8      395.16      406.97      3.66 o 
   3   1   8      540.25      550.19      6.03 o 
   4   1   8       21.28       17.71      1.01 o 
   5   1   8      224.97      203.71      3.82 o 
   6   1   8       26.88       21.83      1.83 o 
   7   1   8       20.11       19.36      1.69 o 
   8   1   8       76.57       71.73      2.04 o 
   9   1   8       22.10       21.64      1.48 o 
  10   1   8        8.30        8.28      1.18 o 
  11   1   8      103.17      100.77      2.98 o 
  12   1   8        5.66        5.51      1.36 o 
  13   1   8        9.91        7.96      2.26 o 
  14   1   8        0.43        2.34      1.45 o 
  15   1   8        9.20       10.20      4.81 o 
 -21   2   8       11.85       10.83      2.04 o 
 -20   2   8        0.13        0.03      1.27 o 
 -19   2   8       53.06       54.09      2.77 o 
 -18   2   8        9.18       11.49      1.23 o 
 -17   2   8        0.01        0.26      0.70 o 
 -16   2   8        6.95        5.48      0.83 o 
 -15   2   8       85.16       75.71      1.88 o 
 -14   2   8        0.64        0.32      0.58 o 
 -13   2   8        9.47       11.90      0.95 o 
 -12   2   8       24.06       18.12      0.95 o 
 -11   2   8       13.62       14.40      0.80 o 
 -10   2   8       16.81       21.43      1.48 o 
  -9   2   8      782.41      730.34      7.34 o 
  -8   2   8       94.98       97.15      1.65 o 
  -7   2   8      228.85      245.88      2.37 o 
  -6   2   8      551.43      540.00      4.23 o 
  -5   2   8        6.33        8.21      0.49 o 
  -4   2   8     1117.41     1120.32      8.35 o 
  -3   2   8       63.97       65.38      0.98 o 
  -2   2   8       68.14       71.68      1.07 o 
  -1   2   8      226.67      252.37      2.37 o 
   0   2   8       45.47       48.95      1.11 o 
   1   2   8        4.36        4.85      0.40 o 
   2   2   8       15.88       20.99      1.14 o 
   3   2   8      194.67      187.99      2.95 o 
   4   2   8        4.32        2.69      0.70 o 
   5   2   8      213.96      211.21      3.46 o 
   6   2   8       53.15       42.63      1.67 o 
   7   2   8      160.89      144.04      2.81 o 
   8   2   8        7.42        6.47      0.88 o 
   9   2   8        1.34        1.77      0.80 o 
  10   2   8       27.76       23.35      1.49 o 
  11   2   8        0.64        0.91      0.94 o 
  12   2   8       34.92       32.91      2.18 o 
  13   2   8        8.09        9.29      1.75 o 
  14   2   8       88.72       91.72      3.56 o 
  15   2   8       21.40       29.75      3.88 o 
 -20   3   8       31.16       28.74      2.83 o 
 -19   3   8        1.64        1.60      1.24 o 
 -18   3   8       14.03       12.38      1.60 o 
 -17   3   8        3.53        3.04      0.89 o 
 -16   3   8        5.79        5.61      0.87 o 
 -15   3   8      208.12      212.03      3.28 o 
 -14   3   8        0.58        0.53      0.60 o 
 -13   3   8      110.05      107.87      2.12 o 
 -12   3   8       59.22       56.26      1.87 o 
 -11   3   8      215.62      199.09      2.87 o 
 -10   3   8       27.57       21.19      1.02 o 
  -9   3   8      399.09      377.94      4.89 o 
  -8   3   8       69.91       66.35      1.84 o 
  -7   3   8      821.92      781.45      8.31 o 
  -6   3   8      336.25      325.99      3.87 o 
  -5   3   8       51.77       48.95      1.36 o 
  -4   3   8      161.24      166.47      1.72 o 
  -3   3   8       15.19       13.97      0.56 o 
  -2   3   8       19.34       21.33      0.72 o 
  -1   3   8       57.61       49.82      1.17 o 
   0   3   8       66.58       62.10      1.40 o 
   1   3   8      156.98      132.56      5.65 o 
   2   3   8      181.45      167.87      4.06 o 
   3   3   8        0.31        1.32      0.57 o 
   4   3   8       21.94       15.40      1.33 o 
   5   3   8      275.63      250.43      4.58 o 
   6   3   8        7.59        5.41      0.75 o 
   7   3   8       40.91       44.46      1.61 o 
   8   3   8       16.84       15.48      1.28 o 
   9   3   8      194.08      187.07      3.72 o 
  10   3   8      183.05      187.84      5.34 o 
  11   3   8       47.67       49.31      2.32 o 
  12   3   8      142.41      149.56      3.60 o 
  13   3   8       28.52       34.53      2.48 o 
  14   3   8       16.80       19.82      2.43 o 
 -19   4   8        5.51        3.35      1.75 o 
 -18   4   8       17.21       16.98      2.04 o 
 -17   4   8       85.92       79.43      3.10 o 
 -16   4   8        0.10        0.52      0.76 o 
 -15   4   8       16.93       15.83      1.15 o 
 -14   4   8       30.92       33.29      1.50 o 
 -13   4   8       52.31       59.51      1.69 o 
 -12   4   8       30.38       31.85      1.41 o 
 -11   4   8       63.84       61.20      1.67 o 
 -10   4   8       18.00       19.54      1.07 o 
  -9   4   8        0.07        0.45      0.57 o 
  -8   4   8       22.15       16.93      0.92 o 
  -7   4   8      772.39      697.44      7.17 o 
  -6   4   8      468.21      461.45      5.14 o 
  -5   4   8      122.50      129.31      2.09 o 
  -4   4   8        4.69        2.00      0.61 o 
  -3   4   8       12.99       20.31      1.10 o 
  -2   4   8        6.06        6.22      0.84 o 
  -1   4   8       44.74       39.42      1.54 o 
   0   4   8        0.03       -0.06      0.79 o 
   1   4   8      213.65      189.80      6.45 o 
   2   4   8       13.38       12.53      1.49 o 
   3   4   8       20.02       22.04      1.87 o 
   4   4   8      120.72      129.56      2.86 o 
   5   4   8       23.18       22.06      1.31 o 
   6   4   8       20.71       19.85      1.22 o 
   7   4   8       72.11       67.51      2.03 o 
   8   4   8       13.39       12.99      1.30 o 
   9   4   8        9.06        8.70      1.45 o 
  10   4   8       21.03       21.06      1.82 o 
  11   4   8        0.63       -0.59      1.07 o 
  12   4   8       11.40       14.10      2.02 o 
  13   4   8        0.55        2.70      1.65 o 
 -18   5   8       38.05       40.88      3.22 o 
 -17   5   8        0.03        1.38      1.27 o 
 -16   5   8        1.72        1.97      1.20 o 
 -15   5   8        1.15        0.45      0.83 o 
 -14   5   8        2.79        2.85      0.81 o 
 -13   5   8        2.15        1.69      0.63 o 
 -12   5   8        1.17        0.54      0.68 o 
 -11   5   8        0.09       -0.32      0.62 o 
 -10   5   8       17.03       15.31      1.01 o 
  -9   5   8        3.16        4.50      0.69 o 
  -8   5   8        3.82        3.64      0.70 o 
  -7   5   8      166.01      168.03      2.46 o 
  -6   5   8      523.98      490.07      5.70 o 
  -5   5   8      410.95      393.23      4.81 o 
  -4   5   8       14.91       14.72      0.92 o 
  -3   5   8        1.01        1.40      0.60 o 
  -2   5   8      330.97      319.80      4.60 o 
  -1   5   8       70.50       64.89      1.86 o 
   0   5   8      168.63      155.96      3.23 o 
   1   5   8        2.53        1.49      0.89 o 
   2   5   8      108.81      104.27      3.35 o 
   3   5   8      223.97      207.96      5.50 o 
   4   5   8       28.68       27.41      1.54 o 
   5   5   8       19.42       19.85      1.44 o 
   6   5   8       28.36       29.72      1.58 o 
   7   5   8      230.41      234.69      4.97 o 
   8   5   8       13.95       15.81      1.49 o 
   9   5   8       16.62       14.48      1.54 o 
  10   5   8       50.27       48.13      3.83 o 
  11   5   8       35.46       34.58      2.34 o 
  12   5   8       50.25       50.67      4.83 o 
 -17   6   8       46.57       45.07      3.29 o 
 -16   6   8       20.17       20.37      3.85 o 
 -15   6   8        1.37        4.21      1.51 o 
 -14   6   8        2.62        1.79      1.17 o 
 -13   6   8       72.37       80.92      2.62 o 
 -12   6   8        0.00       -0.05      0.84 o 
 -11   6   8       55.15       55.12      1.73 o 
 -10   6   8       26.71       28.12      1.35 o 
  -9   6   8       30.22       30.00      1.46 o 
  -8   6   8       70.88       68.13      2.02 o 
  -7   6   8        1.70        0.62      0.74 o 
  -6   6   8       77.15       79.57      2.31 o 
  -5   6   8        1.16       -0.01      0.77 o 
  -4   6   8      356.43      342.22      5.06 o 
  -3   6   8      206.46      202.65      3.70 o 
  -2   6   8       21.20       17.61      1.44 o 
  -1   6   8        3.06        2.54      0.99 o 
   0   6   8       66.06       62.21      2.45 o 
   1   6   8      351.37      324.75      5.56 o 
   2   6   8       76.63       71.45      2.52 o 
   3   6   8        0.29       -1.57      1.57 o 
   4   6   8       17.99       20.65      1.56 o 
   5   6   8       11.55       12.12      1.24 o 
   6   6   8        4.62        5.86      1.08 o 
   7   6   8        9.75        8.92      1.36 o 
   8   6   8       55.68       55.03      2.56 o 
   9   6   8       90.57       91.46      3.12 o 
  10   6   8        3.87        5.49      1.36 o 
  11   6   8        1.07        5.53      2.69 o 
 -15   7   8        1.17       -0.27      2.55 o 
 -14   7   8       13.75       11.79      1.87 o 
 -13   7   8        0.00       -1.22      1.33 o 
 -12   7   8       90.68       93.14      3.21 o 
 -11   7   8       49.80       60.53      3.19 o 
 -10   7   8       12.19       13.45      1.46 o 
  -9   7   8        7.32        8.25      1.14 o 
  -8   7   8        5.63        6.02      1.30 o 
  -7   7   8       11.16       11.12      1.33 o 
  -6   7   8        0.01        0.44      0.93 o 
  -5   7   8       68.95       67.16      5.08 o 
  -4   7   8        8.32        9.68      1.53 o 
  -3   7   8        0.46        0.64      1.06 o 
  -2   7   8      120.41      126.73      3.39 o 
  -1   7   8        5.84        3.24      1.12 o 
   0   7   8       30.67       28.94      1.93 o 
   1   7   8       76.99       80.00      5.38 o 
   2   7   8      105.47      104.77      3.21 o 
   3   7   8       50.41       48.15      2.23 o 
   4   7   8        5.98        8.86      1.96 o 
   5   7   8        0.29        0.67      1.08 o 
   6   7   8       12.08        9.65      1.61 o 
   7   7   8        3.18        3.30      1.38 o 
   8   7   8       29.37       28.51      2.38 o 
   9   7   8        3.48       -0.38      4.56 o 
 -12   8   8        5.20        5.93      1.95 o 
 -11   8   8       10.27        7.11      3.46 o 
 -10   8   8       15.79       14.74      2.36 o 
  -9   8   8      180.99      184.21      5.75 o 
  -8   8   8       14.24       13.23      2.23 o 
  -7   8   8        0.43        1.54      1.39 o 
  -6   8   8       20.31       17.37      1.97 o 
  -5   8   8       89.16       91.00      3.82 o 
  -4   8   8      182.48      191.89      6.41 o 
  -3   8   8       24.26       27.74      2.38 o 
  -2   8   8       49.57       48.30      2.80 o 
  -1   8   8        0.04       -1.22      1.24 o 
   0   8   8        0.21        0.70      1.37 o 
   1   8   8        0.79        0.88      1.30 o 
   2   8   8        0.03       -0.03      1.26 o 
   3   8   8        2.22        0.20      1.37 o 
   4   8   8        0.01        1.19      1.72 o 
   5   8   8        0.21       -1.01      1.24 o 
   6   8   8        2.87        2.93      1.36 o 
  -8   9   8       47.23       50.61      3.78 o 
  -7   9   8       13.20       14.21      2.63 o 
  -6   9   8       10.92        9.67      4.89 o 
  -5   9   8        5.04       13.63      5.04 o 
  -4   9   8       15.56       13.91      2.10 o 
  -3   9   8        1.24       -1.13      1.45 o 
  -2   9   8       24.82       23.26      2.62 o 
  -1   9   8       21.65       22.13      2.33 o 
   0   9   8       50.04       52.06      5.12 o 
   1   9   8       27.68       27.92      2.31 o 
   2   9   8       17.66       18.67      2.36 o 
 -21   1   9       25.50       25.81      2.92 o 
 -20   1   9        4.79        2.52      1.85 o 
 -19   1   9        0.51        0.95      0.96 o 
 -18   1   9       22.93       26.96      2.52 o 
 -17   1   9       26.38       26.55      1.46 o 
 -16   1   9       60.31       62.11      2.23 o 
 -15   1   9        0.05        0.85      0.62 o 
 -14   1   9        8.67       11.20      0.91 o 
 -13   1   9       91.26       78.46      1.80 o 
 -12   1   9      190.66      164.42      2.52 o 
 -11   1   9      391.97      370.34      4.33 o 
 -10   1   9        0.42        1.37      0.77 o 
  -9   1   9      446.17      400.74      4.22 o 
  -8   1   9       77.13       70.15      1.19 o 
  -7   1   9       46.89       47.63      0.93 o 
  -6   1   9       26.28       25.98      0.68 o 
  -5   1   9       98.82      112.67      1.54 o 
  -4   1   9        3.32        2.88      0.33 o 
  -3   1   9      377.50      388.77      4.64 o 
  -2   1   9      653.17      657.92      5.60 o 
  -1   1   9       48.56       52.02      0.98 o 
   0   1   9        8.52        7.43      0.35 o 
   1   1   9      116.64       96.20      1.80 o 
   2   1   9       11.00        5.03      0.64 o 
   3   1   9       15.79       18.03      1.04 o 
   4   1   9        0.25        0.20      0.49 o 
   5   1   9      145.41      109.11      6.74 o 
   6   1   9      202.63      192.81      4.17 o 
   7   1   9       66.91       64.65      3.66 o 
   8   1   9       13.82       14.31      1.84 o 
   9   1   9        4.04        2.74      1.25 o 
  10   1   9        1.69        2.91      1.32 o 
  11   1   9        6.37        4.29      2.23 o 
  12   1   9       31.89       36.39      2.78 o 
  13   1   9       35.98       32.75      2.79 o 
  14   1   9       29.40       31.85      3.55 o 
 -21   2   9        5.47        5.28      2.20 o 
 -20   2   9        0.48       -0.94      1.59 o 
 -19   2   9       26.25       25.96      2.22 o 
 -18   2   9       79.53       83.44      2.55 o 
 -17   2   9        7.96        7.49      1.01 o 
 -16   2   9        0.31        0.34      0.70 o 
 -15   2   9       33.51       35.88      1.68 o 
 -14   2   9       86.87       79.16      2.01 o 
 -13   2   9       75.24       71.65      1.85 o 
 -12   2   9       21.83       22.49      1.20 o 
 -11   2   9       69.62       57.97      1.72 o 
 -10   2   9      359.75      333.38      8.16 o 
  -9   2   9      723.53      663.41      6.85 o 
  -8   2   9       15.67       14.06      0.77 o 
  -7   2   9      178.01      179.62      2.85 o 
  -6   2   9       73.56       75.97      1.16 o 
  -5   2   9        8.10        6.53      0.40 o 
  -4   2   9       12.13       15.17      0.67 o 
  -3   2   9      426.94      456.06      3.86 o 
  -2   2   9      250.09      266.34      2.66 o 
  -1   2   9       55.72       53.07      1.24 o 
   0   2   9      627.04      595.98      6.10 o 
   1   2   9       76.44       68.11      1.39 o 
   2   2   9       15.20       12.91      0.99 o 
   3   2   9       34.64       35.97      1.62 o 
   4   2   9        8.82        9.12      1.06 o 
   5   2   9      197.87      184.63      3.32 o 
   6   2   9      237.88      211.28      3.96 o 
   7   2   9        9.77       12.50      1.70 o 
   8   2   9        2.32        1.77      0.86 o 
   9   2   9        0.33       -0.26      0.97 o 
  10   2   9       10.01       13.78      1.96 o 
  11   2   9        4.17        5.89      1.81 o 
  12   2   9       19.63       19.96      2.54 o 
  13   2   9        0.26        2.04      2.00 o 
  14   2   9       50.74       47.78      4.28 o 
 -20   3   9       17.71       17.10      2.51 o 
 -19   3   9        5.49        2.49      1.19 o 
 -18   3   9       29.57       27.36      1.58 o 
 -17   3   9        0.51       -0.41      0.97 o 
 -16   3   9        5.23        5.24      0.79 o 
 -15   3   9        1.33        1.37      0.64 o 
 -14   3   9       31.03       30.93      1.51 o 
 -13   3   9        0.24        1.27      0.59 o 
 -12   3   9        4.54        4.44      0.73 o 
 -11   3   9       69.61       57.14      1.69 o 
 -10   3   9       27.06       16.85      1.04 o 
  -9   3   9       17.19       14.58      1.03 o 
  -8   3   9        0.37        0.41      0.42 o 
  -7   3   9      178.56      183.88      2.95 o 
  -6   3   9      191.00      202.45      2.81 o 
  -5   3   9       97.63       89.14      1.42 o 
  -4   3   9       22.10       17.12      0.72 o 
  -3   3   9       69.81       68.20      1.32 o 
  -2   3   9      116.66      125.07      1.81 o 
  -1   3   9      138.07      122.88      1.98 o 
   0   3   9      394.82      379.91      4.70 o 
   1   3   9        0.23       -0.43      0.78 o 
   2   3   9       12.77       16.74      1.74 o 
   3   3   9        2.78        2.66      0.75 o 
   4   3   9        0.49        0.35      0.73 o 
   5   3   9        3.02        1.34      0.84 o 
   6   3   9        9.79       12.19      1.15 o 
   7   3   9       81.47       87.45      3.03 o 
   8   3   9       74.55       73.81      5.00 o 
   9   3   9        9.47        7.52      1.42 o 
  10   3   9       37.54       41.40      2.63 o 
  11   3   9       78.68       81.84      3.79 o 
  12   3   9        4.95        6.07      2.07 o 
  13   3   9        7.78       13.00      4.20 o 
 -19   4   9        2.08        1.38      1.84 o 
 -18   4   9        3.23        3.66      1.29 o 
 -17   4   9       40.57       40.65      1.84 o 
 -16   4   9       32.76       31.48      2.05 o 
 -15   4   9       59.82       59.01      1.85 o 
 -14   4   9        1.02        1.11      0.67 o 
 -13   4   9       21.63       24.21      1.21 o 
 -12   4   9        0.03       -0.56      0.73 o 
 -11   4   9        4.01        4.66      0.79 o 
 -10   4   9        0.02        0.51      0.59 o 
  -9   4   9       31.64       26.51      1.34 o 
  -8   4   9      221.71      199.79      3.12 o 
  -7   4   9       30.57       32.39      1.25 o 
  -6   4   9       83.75       83.31      1.74 o 
  -5   4   9       25.65       26.20      1.17 o 
  -4   4   9        2.43        2.51      0.55 o 
  -3   4   9      124.45      112.71      2.53 o 
  -2   4   9      322.19      288.76      7.00 o 
  -1   4   9       35.53       37.98      1.88 o 
   0   4   9      720.31      686.53     10.24 o 
   1   4   9       61.90       52.68      2.58 o 
   2   4   9      254.66      214.31      5.47 o 
   3   4   9       98.93       99.43      3.05 o 
   4   4   9       45.39       48.87      3.13 o 
   5   4   9        3.74        2.53      1.11 o 
   6   4   9       56.94       58.11      2.56 o 
   7   4   9       38.82       37.06      2.66 o 
   8   4   9       47.16       43.73      3.01 o 
   9   4   9       75.72       75.31      3.42 o 
  10   4   9        7.81        7.99      1.60 o 
  11   4   9       37.04       40.50      2.78 o 
  12   4   9       12.17       12.65      2.18 o 
  13   4   9       62.40       73.64      4.26 o 
 -18   5   9       12.37       11.23      4.95 o 
 -17   5   9       75.17       75.99      6.15 o 
 -16   5   9        5.18        5.86      0.96 o 
 -15   5   9        2.70        2.02      0.81 o 
 -14   5   9        7.12        6.65      0.92 o 
 -13   5   9       42.97       49.27      1.60 o 
 -12   5   9       17.92       18.11      1.75 o 
 -11   5   9       18.17       19.04      1.29 o 
 -10   5   9       76.46       79.75      2.09 o 
  -9   5   9       54.01       51.54      1.63 o 
  -8   5   9      257.43      249.09      3.50 o 
  -7   5   9        7.91        7.11      0.91 o 
  -6   5   9      187.41      175.53      3.31 o 
  -5   5   9       36.36       35.95      1.64 o 
  -4   5   9       25.66       21.34      1.72 o 
  -3   5   9       22.68       26.62      1.79 o 
  -2   5   9       73.37       67.05      2.49 o 
  -1   5   9       65.53       61.02      2.84 o 
   0   5   9      110.02       97.43      5.51 o 
   1   5   9       65.55       61.06      3.81 o 
   2   5   9       26.74       27.67      2.59 o 
   3   5   9        3.28        1.00      1.07 o 
   4   5   9        3.83        4.70      1.30 o 
   5   5   9        0.61        0.10      0.94 o 
   6   5   9       42.78       40.67      2.24 o 
   7   5   9       19.15       14.98      1.76 o 
   8   5   9       56.06       51.65      3.26 o 
   9   5   9        5.36        5.28      2.40 o 
  10   5   9       10.49       10.48      2.04 o 
  11   5   9       10.54       14.08      3.57 o 
  12   5   9        0.13        4.10      2.87 o 
 -17   6   9       12.98        4.70      3.79 o 
 -16   6   9        0.47        0.72      1.65 o 
 -15   6   9        8.16       12.49      2.87 o 
 -14   6   9        1.14       -0.05      0.82 o 
 -13   6   9       21.11       24.53      1.40 o 
 -12   6   9       39.92       38.60      1.63 o 
 -11   6   9       19.76       18.05      1.22 o 
 -10   6   9       51.31       51.55      1.67 o 
  -9   6   9        6.66        8.95      1.23 o 
  -8   6   9       23.91       28.27      1.78 o 
  -7   6   9       68.16       65.84      2.29 o 
  -6   6   9       30.19       31.43      1.75 o 
  -5   6   9      235.80      240.43      4.73 o 
  -4   6   9      234.66      227.55      5.18 o 
  -3   6   9      146.00      134.46      3.61 o 
  -2   6   9       54.92       59.80      3.02 o 
  -1   6   9       65.14       63.52      3.12 o 
   0   6   9        0.14        0.88      1.26 o 
   1   6   9        2.28       -0.14      1.34 o 
   2   6   9       93.42       90.21      3.79 o 
   3   6   9      140.84      137.57      3.98 o 
   4   6   9       64.41       65.49      2.97 o 
   5   6   9        0.22        0.18      1.20 o 
   6   6   9        8.79        7.95      1.70 o 
   7   6   9       82.98       89.03      3.91 o 
   8   6   9        1.48        4.74      1.67 o 
   9   6   9        3.61        6.82      1.91 o 
  10   6   9       27.73       31.01      3.13 o 
 -15   7   9        6.32        4.42      1.86 o 
 -14   7   9       24.20       22.27      2.88 o 
 -13   7   9       11.27        4.72      3.15 o 
 -12   7   9      111.72      104.82      5.10 o 
 -11   7   9      113.14      118.33      3.63 o 
 -10   7   9       90.92       92.64      3.21 o 
  -9   7   9       16.84       20.14      1.45 o 
  -8   7   9       12.44        7.12      1.54 o 
  -7   7   9       21.36       21.48      1.96 o 
  -6   7   9        3.10        3.02      1.50 o 
  -5   7   9        0.23        0.41      2.30 o 
  -4   7   9       45.59       44.74      3.45 o 
  -3   7   9        0.65        0.09      1.63 o 
  -2   7   9      389.90      374.48      9.63 o 
  -1   7   9        0.91        2.41      1.54 o 
   0   7   9        0.43        0.88      1.48 o 
   1   7   9       20.65       20.93      2.85 o 
   2   7   9       26.30       29.29      3.08 o 
   3   7   9        3.82        4.46      1.50 o 
   4   7   9       15.92       15.12      1.99 o 
   5   7   9      121.28      112.60      3.94 o 
   6   7   9       24.37       22.24      2.70 o 
   7   7   9        1.11        4.39      1.68 o 
   8   7   9        4.85        6.35      3.66 o 
 -12   8   9       18.88       15.36      5.11 o 
 -11   8   9        2.51       -0.68      2.93 o 
 -10   8   9        7.15        6.92      3.39 o 
  -9   8   9       36.04       47.48      7.19 o 
  -8   8   9        1.40        2.05      1.94 o 
  -7   8   9        0.77        5.06      2.07 o 
  -6   8   9       67.83       63.16      4.18 o 
  -5   8   9       27.10       23.66      3.71 o 
  -4   8   9       76.96       75.33      4.11 o 
  -3   8   9       26.20       24.59      2.89 o 
  -2   8   9        1.16        2.43      2.36 o 
  -1   8   9       42.17       38.58      3.55 o 
   0   8   9       11.85       12.57      2.31 o 
   1   8   9        3.10        1.61      2.27 o 
   2   8   9        3.24        0.16      2.05 o 
   3   8   9       39.67       30.51      5.30 o 
   4   8   9      100.08       98.58      5.13 o 
   5   8   9        4.39        2.71      3.32 o 
  -7   9   9       21.63       23.89      6.55 o 
  -6   9   9       61.44       49.79      8.31 o 
  -5   9   9        6.88        8.66      2.83 o 
  -4   9   9       13.92       13.13      3.34 o 
  -3   9   9       39.88       31.96      4.11 o 
  -2   9   9        1.68       -1.72      1.72 o 
  -1   9   9        0.10       -2.68      3.89 o 
   0   9   9       33.27       42.65      5.55 o 
 -21   0  10       58.53       71.33      4.98 o 
 -20   0  10        9.71        9.40      2.73 o 
 -19   0  10        4.44        4.45      1.47 o 
 -18   0  10        0.04       -0.14      1.12 o 
 -17   0  10        0.64        0.44      1.08 o 
 -16   0  10        3.61        1.97      1.03 o 
 -15   0  10      253.47      251.07      7.01 o 
 -14   0  10      191.12      174.37      4.93 o 
 -13   0  10      508.36      503.20      7.60 o 
 -12   0  10      129.34      128.55      3.11 o 
 -11   0  10       28.30       18.70      1.71 o 
 -10   0  10      137.41       98.20      4.22 o 
  -9   0  10        2.30        2.93      0.63 o 
  -8   0  10      194.07      180.89      3.39 o 
  -7   0  10      476.36      491.44      6.06 o 
  -6   0  10      919.87      966.44      9.81 o 
  -5   0  10        2.78        3.92      1.34 o 
  -4   0  10     1511.32     1589.81     19.07 o 
  -3   0  10      152.97      174.24      3.39 o 
  -2   0  10       51.78       59.60      1.65 o 
  -1   0  10      423.67      481.97      7.97 o 
   0   0  10      272.92      248.00      4.39 o 
   1   0  10       67.14       44.47      1.84 o 
   2   0  10      222.16      247.41      4.76 o 
   3   0  10      464.14      418.19      6.57 o 
   4   0  10     1565.62     1362.76     25.87 o 
   5   0  10       13.72       17.01      2.44 o 
   6   0  10        0.09       -0.50      1.00 o 
   7   0  10       71.84       67.54      4.51 o 
   8   0  10       95.09       95.78      5.34 o 
   9   0  10        2.07       -2.53      2.98 o 
  10   0  10        3.36        0.58      2.23 o 
  11   0  10      234.92      221.56     19.33 o 
  12   0  10        5.56        5.74      1.64 o 
  13   0  10       22.14       29.57      4.00 o 
  14   0  10      140.23      147.60     10.49 o 
 -21   1  10        0.08        3.42      2.93 o 
 -20   1  10        0.21        0.34      1.00 o 
 -19   1  10       34.34       32.57      2.08 o 
 -18   1  10       19.60       21.51      1.69 o 
 -17   1  10       38.23       38.00      1.78 o 
 -16   1  10       36.59       33.37      1.68 o 
 -15   1  10       19.31       18.38      1.12 o 
 -14   1  10       22.59       21.26      1.17 o 
 -13   1  10      505.39      465.17      5.12 o 
 -12   1  10       63.47       63.98      1.64 o 
 -11   1  10      145.93      141.86      2.23 o 
 -10   1  10        2.19        2.22      0.45 o 
  -9   1  10       35.85       47.44      1.34 o 
  -8   1  10       26.78       19.04      0.84 o 
  -7   1  10       12.00       14.14      0.58 o 
  -6   1  10       45.79       42.80      1.25 o 
  -5   1  10        1.50        1.19      0.28 o 
  -4   1  10        3.35        8.15      0.68 o 
  -3   1  10        3.89        6.83      0.61 o 
  -2   1  10       86.73       91.28      1.42 o 
  -1   1  10      535.00      521.68      4.77 o 
   0   1  10       49.32       35.85      1.52 o 
   1   1  10      268.05      267.05      3.97 o 
   2   1  10      950.12      855.40      9.55 o 
   3   1  10      219.20      186.67      3.34 o 
   4   1  10       47.77       47.49      1.84 o 
   5   1  10      124.76      125.89      3.87 o 
   6   1  10       26.69       26.93      1.99 o 
   7   1  10        9.38        6.68      1.47 o 
   8   1  10       79.34       81.27      3.58 o 
   9   1  10        7.01        5.48      1.45 o 
  10   1  10      101.59      105.15      3.74 o 
  11   1  10       30.80       27.03      2.47 o 
  12   1  10       10.68       12.53      2.68 o 
  13   1  10       20.06       24.50      2.80 o 
  14   1  10        1.58        5.21      2.04 o 
 -21   2  10       35.54       35.00      4.11 o 
 -20   2  10        5.46        2.96      1.54 o 
 -19   2  10        2.27        0.75      0.94 o 
 -18   2  10       79.06       80.41      2.71 o 
 -17   2  10       53.94       57.93      2.53 o 
 -16   2  10       12.70       13.21      1.25 o 
 -15   2  10       22.77       20.70      1.47 o 
 -14   2  10       19.74       21.90      1.26 o 
 -13   2  10       35.02       28.93      1.32 o 
 -12   2  10        3.26        2.35      0.62 o 
 -11   2  10       19.96       14.57      1.13 o 
 -10   2  10      248.42      239.90      3.63 o 
  -9   2  10      147.79      152.42      2.28 o 
  -8   2  10        3.10        0.27      0.52 o 
  -7   2  10     1032.39     1016.44      9.62 o 
  -6   2  10        7.02        6.29      0.55 o 
  -5   2  10       28.69       33.99      1.27 o 
  -4   2  10       17.76       16.97      0.76 o 
  -3   2  10      254.20      254.77      2.91 o 
  -2   2  10      153.09      166.20      2.62 o 
  -1   2  10      255.37      262.15      3.37 o 
   0   2  10       28.48       21.60      1.06 o 
   1   2  10      326.72      295.75      4.77 o 
   2   2  10      137.52      118.13      2.65 o 
   3   2  10       20.96       18.12      1.29 o 
   4   2  10       67.91       80.50      2.40 o 
   5   2  10       72.35       65.52      2.15 o 
   6   2  10       38.62       31.42      1.83 o 
   7   2  10        3.50        2.70      1.03 o 
   8   2  10        0.00       -0.30      0.88 o 
   9   2  10        2.82        1.94      1.37 o 
  10   2  10        3.13        2.83      1.55 o 
  11   2  10        6.69        5.92      1.96 o 
  12   2  10       43.65       52.33      3.73 o 
  13   2  10       46.83       55.43      3.93 o 
 -20   3  10       95.47       99.31      4.54 o 
 -19   3  10       54.61       53.15      2.44 o 
 -18   3  10        7.22        8.87      1.35 o 
 -17   3  10        0.25        1.26      0.83 o 
 -16   3  10        0.08        0.92      1.32 o 
 -15   3  10        4.50        2.99      0.79 o 
 -14   3  10       26.52       27.27      1.44 o 
 -13   3  10        6.46        6.82      0.82 o 
 -12   3  10       18.25       22.34      1.39 o 
 -11   3  10       78.04       75.55      2.05 o 
 -10   3  10       51.82       54.21      1.71 o 
  -9   3  10      327.37      325.05      4.49 o 
  -8   3  10      404.38      373.07      4.86 o 
  -7   3  10      120.82      113.65      2.27 o 
  -6   3  10        1.25        3.49      0.52 o 
  -5   3  10     2023.76     1960.11     17.12 o 
  -4   3  10      673.41      640.65      6.68 o 
  -3   3  10      526.54      521.18      5.68 o 
  -2   3  10      112.92      109.80      2.25 o 
  -1   3  10       23.02       20.10      1.03 o 
   0   3  10      124.21      116.73      3.08 o 
   1   3  10        1.33        1.15      0.87 o 
   2   3  10       43.04       40.20      2.07 o 
   3   3  10       71.54       61.14      2.89 o 
   4   3  10       49.83       44.57      1.91 o 
   5   3  10        0.50        0.72      0.82 o 
   6   3  10       26.57       24.89      1.73 o 
   7   3  10        6.14        5.92      1.32 o 
   8   3  10        2.17        0.98      1.14 o 
   9   3  10        0.88        1.79      1.21 o 
  10   3  10        4.46        4.96      1.74 o 
  11   3  10        9.86       10.59      2.19 o 
  12   3  10        0.74        4.57      2.01 o 
  13   3  10       22.57       27.61      4.40 o 
 -19   4  10        0.00        1.91      1.45 o 
 -18   4  10        0.76        0.32      0.92 o 
 -17   4  10       32.29       27.26      1.77 o 
 -16   4  10       21.46       24.82      1.68 o 
 -15   4  10       33.53       38.84      1.97 o 
 -14   4  10       16.42       15.04      1.21 o 
 -13   4  10       13.02        9.63      1.03 o 
 -12   4  10        3.41        2.92      0.77 o 
 -11   4  10       13.31       12.54      1.10 o 
 -10   4  10       26.92       22.64      1.31 o 
  -9   4  10       99.10       90.45      2.15 o 
  -8   4  10       57.75       55.44      1.55 o 
  -7   4  10       40.62       42.97      1.42 o 
  -6   4  10       16.77       13.64      0.98 o 
  -5   4  10        3.91        2.73      0.68 o 
  -4   4  10       16.38       16.72      1.06 o 
  -3   4  10        0.49        1.41      1.75 o 
  -2   4  10      257.55      242.22      5.96 o 
  -1   4  10       21.46       21.95      2.12 o 
   0   4  10        6.04        6.76      1.49 o 
   1   4  10       75.73       71.78      3.44 o 
   2   4  10       20.32       16.00      1.74 o 
   3   4  10      250.44      234.37      4.77 o 
   4   4  10       39.75       40.43      2.37 o 
   5   4  10       17.77       15.54      1.65 o 
   6   4  10      187.34      177.45      4.37 o 
   7   4  10       89.48       88.48      3.59 o 
   8   4  10       22.38       22.96      2.37 o 
   9   4  10        0.02        0.91      1.31 o 
  10   4  10       33.40       32.74      2.76 o 
  11   4  10       63.73       66.57      3.66 o 
  12   4  10      103.75      115.72      6.89 o 
 -18   5  10        0.56       -1.42      1.42 o 
 -17   5  10        9.28       10.98      2.80 o 
 -16   5  10        0.09        0.61      0.91 o 
 -15   5  10        0.09       -0.53      0.78 o 
 -14   5  10        3.36        3.44      0.93 o 
 -13   5  10       12.67       15.33      1.39 o 
 -12   5  10        1.02        0.28      0.71 o 
 -11   5  10       37.14       36.29      1.60 o 
 -10   5  10       86.12       81.86      2.04 o 
  -9   5  10       16.06       17.50      1.39 o 
  -8   5  10      142.26      146.23      3.02 o 
  -7   5  10        4.04        3.31      0.87 o 
  -6   5  10      260.65      258.49      4.20 o 
  -5   5  10       44.74       44.11      2.19 o 
  -4   5  10       52.40       53.13      2.58 o 
  -3   5  10       87.93       78.42      2.81 o 
  -2   5  10        5.72        5.98      1.41 o 
  -1   5  10        1.48        3.92      1.64 o 
   0   5  10      337.74      325.48      6.53 o 
   1   5  10       21.77       22.50      2.12 o 
   2   5  10       24.70       19.85      2.00 o 
   3   5  10        7.29        7.08      1.42 o 
   4   5  10        4.42        3.44      1.28 o 
   5   5  10       98.52       94.45      3.69 o 
   6   5  10       11.39       13.13      1.57 o 
   7   5  10        3.42        4.34      1.56 o 
   8   5  10       67.77       67.91      3.69 o 
   9   5  10       40.61       34.19      4.79 o 
  10   5  10       54.79       56.99      3.62 o 
  11   5  10        0.52        5.29      1.85 o 
 -17   6  10        3.81        2.88      2.35 o 
 -16   6  10        0.51        1.44      1.58 o 
 -15   6  10       54.38       56.50      2.65 o 
 -14   6  10       78.02       79.75      2.27 o 
 -13   6  10       36.02       36.07      1.90 o 
 -12   6  10        1.53        1.70      0.83 o 
 -11   6  10       20.95       19.40      1.63 o 
 -10   6  10       43.17       41.23      2.17 o 
  -9   6  10       47.52       50.33      2.19 o 
  -8   6  10       78.23       76.41      2.48 o 
  -7   6  10       27.37       27.84      1.77 o 
  -6   6  10        6.13        6.36      1.30 o 
  -5   6  10       56.45       59.15      3.42 o 
  -4   6  10       72.66       74.58      3.10 o 
  -3   6  10        8.62        6.42      1.39 o 
  -2   6  10        4.36        3.95      1.86 o 
  -1   6  10      140.34      128.43      4.53 o 
   0   6  10       19.22       16.80      2.24 o 
   1   6  10       49.68       49.81      3.54 o 
   2   6  10       77.28       71.86      5.48 o 
   3   6  10        9.25        6.67      1.55 o 
   4   6  10       24.40       22.24      2.16 o 
   5   6  10        0.52       -0.60      1.20 o 
   6   6  10       59.60       60.44      3.30 o 
   7   6  10       93.94      103.11      4.88 o 
   8   6  10       39.52       39.66      3.51 o 
   9   6  10       14.74       20.00      2.60 o 
 -14   7  10       11.45        9.38      3.54 o 
 -13   7  10        6.31        6.71      2.11 o 
 -12   7  10       72.28       82.49      5.72 o 
 -11   7  10       88.32       89.53      3.22 o 
 -10   7  10       36.69       36.80      2.69 o 
  -9   7  10        6.59        6.36      1.60 o 
  -8   7  10       16.59       20.58      2.00 o 
  -7   7  10        0.06        2.80      1.64 o 
  -6   7  10       11.48        9.99      1.80 o 
  -5   7  10       19.50       19.13      4.73 o 
  -4   7  10      101.69       96.92      5.37 o 
  -3   7  10       77.27       65.95      9.23 o 
  -2   7  10       22.27       19.99      2.29 o 
  -1   7  10       11.42       11.85      3.13 o 
   0   7  10        2.68        1.96      1.76 o 
   1   7  10       12.09       11.69      2.28 o 
   2   7  10        9.28        9.00      2.91 o 
   3   7  10       23.44       23.34      3.27 o 
   4   7  10       40.34       45.79      2.97 o 
   5   7  10        7.75        7.67      2.10 o 
   6   7  10        6.50        5.56      1.99 o 
   7   7  10        8.87       11.89      3.28 o 
 -12   8  10        1.10        0.97      4.32 o 
 -11   8  10        0.17       -0.57      3.02 o 
 -10   8  10       76.67       88.60      7.77 o 
  -9   8  10       62.46       59.38      5.48 o 
  -8   8  10        5.86        3.16      2.15 o 
  -7   8  10        4.60        6.20      2.19 o 
  -6   8  10        7.94        5.56      2.14 o 
  -5   8  10       27.20       26.85      2.99 o 
  -4   8  10       42.59       39.49      3.46 o 
  -3   8  10       97.62       96.22      7.56 o 
  -2   8  10       13.29       15.88      5.26 o 
  -1   8  10        5.36        5.17      2.05 o 
   0   8  10       25.84       21.67      2.63 o 
   1   8  10       21.82       21.59      2.71 o 
   2   8  10        0.16        0.65      1.39 o 
   3   8  10       11.86        9.98      2.58 o 
   4   8  10        5.57        6.46      3.80 o 
  -5   9  10       20.99       21.28      4.34 o 
  -4   9  10       15.24       12.19      2.97 o 
  -3   9  10        2.64        1.39      2.32 o 
 -21   1  11        0.00       -0.43      0.90 o 
 -20   1  11        2.43        2.81      1.12 o 
 -19   1  11        0.48        0.25      0.93 o 
 -18   1  11        0.14       -0.34      0.82 o 
 -17   1  11       68.45       69.07      2.77 o 
 -16   1  11      130.20      135.22      3.85 o 
 -15   1  11       25.34       27.23      1.73 o 
 -14   1  11       21.17       22.21      1.23 o 
 -13   1  11      100.67       99.47      2.12 o 
 -12   1  11       55.08       44.05      1.39 o 
 -11   1  11       58.86       46.03      1.35 o 
 -10   1  11      153.64      145.89      2.66 o 
  -9   1  11       11.54       14.81      0.88 o 
  -8   1  11        0.00        0.29      0.45 o 
  -7   1  11        0.89        0.38      0.31 o 
  -6   1  11       99.08       92.74      1.40 o 
  -5   1  11        0.50        0.48      0.41 o 
  -4   1  11      186.81      184.46      2.74 o 
  -3   1  11      219.27      207.40      2.73 o 
  -2   1  11       78.07       62.89      1.92 o 
  -1   1  11     1830.04     1795.21     16.30 o 
   0   1  11      200.62      166.47      3.07 o 
   1   1  11      107.05       88.32      1.75 o 
   2   1  11       16.80       19.40      1.29 o 
   3   1  11      102.21       73.90      2.27 o 
   4   1  11       18.81       19.27      1.41 o 
   5   1  11       39.31       31.64      2.32 o 
   6   1  11        6.08        3.86      1.26 o 
   7   1  11       18.38       19.24      2.94 o 
   8   1  11       63.26       65.61      3.86 o 
   9   1  11       22.20       25.27      2.25 o 
  10   1  11        2.07        0.72      1.52 o 
  11   1  11       56.82       55.60      3.33 o 
  12   1  11       12.01       11.39      2.10 o 
  13   1  11       15.63       14.27      2.50 o 
 -21   2  11        8.42        6.90      4.97 o 
 -20   2  11        0.20        1.99      1.04 o 
 -19   2  11       31.06       28.41      1.99 o 
 -18   2  11        9.84       11.92      1.83 o 
 -17   2  11      110.46      105.33      4.32 o 
 -16   2  11       28.09       27.52      2.09 o 
 -15   2  11       21.23       25.48      1.57 o 
 -14   2  11       26.41       30.07      1.46 o 
 -13   2  11       19.23       22.12      1.22 o 
 -12   2  11        7.20        4.13      0.59 o 
 -11   2  11       39.76       38.36      2.47 o 
 -10   2  11      250.06      228.56      3.80 o 
  -9   2  11        2.52        4.10      0.62 o 
  -8   2  11       92.09       84.19      1.80 o 
  -7   2  11      646.82      596.05      6.24 o 
  -6   2  11      474.51      463.51      5.41 o 
  -5   2  11      297.24      280.70      3.47 o 
  -4   2  11      749.22      710.88      6.58 o 
  -3   2  11       21.96       30.26      1.04 o 
  -2   2  11        0.82        0.08      0.52 o 
  -1   2  11      341.00      310.57      5.68 o 
   0   2  11      189.56      178.34      5.16 o 
   1   2  11      143.09      128.14      3.06 o 
   2   2  11        3.60        5.47      0.92 o 
   3   2  11       49.07       42.67      1.90 o 
   4   2  11        1.29        2.03      0.80 o 
   5   2  11       21.70       27.05      1.70 o 
   6   2  11       67.16       63.53      2.36 o 
   7   2  11       81.69       71.44      2.59 o 
   8   2  11       44.86       43.03      2.66 o 
   9   2  11       75.16       74.81      3.71 o 
  10   2  11       21.23       22.21      2.37 o 
  11   2  11       15.87       23.19      3.12 o 
  12   2  11       47.92       53.91      3.85 o 
 -20   3  11        1.89        3.73      1.46 o 
 -19   3  11       25.89       29.71      2.09 o 
 -18   3  11        4.29        5.85      1.18 o 
 -17   3  11        3.30        3.46      1.02 o 
 -16   3  11       31.51       30.97      1.77 o 
 -15   3  11        0.35        0.08      0.72 o 
 -14   3  11       14.73       12.76      1.49 o 
 -13   3  11       27.85       25.07      1.35 o 
 -12   3  11        5.22        3.55      0.75 o 
 -11   3  11       52.68       53.55      1.91 o 
 -10   3  11       61.50       55.62      1.75 o 
  -9   3  11        3.28        4.44      0.93 o 
  -8   3  11       21.62       23.59      1.22 o 
  -7   3  11       29.58       29.37      1.27 o 
  -6   3  11        2.19        0.91      0.53 o 
  -5   3  11       10.20        7.76      0.89 o 
  -4   3  11       23.28       22.71      1.08 o 
  -3   3  11      239.89      217.47      3.17 o 
  -2   3  11       70.60       62.58      2.08 o 
  -1   3  11        3.14        1.08      0.87 o 
   0   3  11      333.86      322.00      5.46 o 
   1   3  11       34.98       39.82      2.31 o 
   2   3  11       61.47       50.95      2.15 o 
   3   3  11        2.11        1.24      0.92 o 
   4   3  11       31.84       31.93      2.28 o 
   5   3  11        0.05        0.55      0.91 o 
   6   3  11        7.86        7.41      1.31 o 
   7   3  11      120.31      114.17      3.51 o 
   8   3  11       29.30       31.34      2.25 o 
   9   3  11       22.22       16.77      1.99 o 
  10   3  11       69.65       77.95      3.97 o 
  11   3  11       19.28       17.68      2.46 o 
  12   3  11        3.82        4.68      2.17 o 
 -19   4  11        0.16        0.70      1.09 o 
 -18   4  11        0.26        1.80      1.08 o 
 -17   4  11       68.23       72.11      2.48 o 
 -16   4  11       69.36       72.11      2.41 o 
 -15   4  11       32.23       34.69      1.88 o 
 -14   4  11        7.24        6.43      1.01 o 
 -13   4  11       13.81       13.34      1.29 o 
 -12   4  11        0.18       -0.62      0.62 o 
 -11   4  11        9.87        8.21      0.96 o 
 -10   4  11        0.37       -0.55      0.55 o 
  -9   4  11       41.53       41.12      1.53 o 
  -8   4  11       47.19       43.85      1.51 o 
  -7   4  11       50.64       46.89      1.64 o 
  -6   4  11      107.42      109.18      2.28 o 
  -5   4  11       65.83       63.56      1.93 o 
  -4   4  11       60.29       59.54      1.91 o 
  -3   4  11      146.60      143.63      3.38 o 
  -2   4  11       86.26       83.60      4.01 o 
  -1   4  11        0.72        1.18      1.15 o 
   0   4  11       22.41       20.78      1.94 o 
   1   4  11      541.75      505.13      8.62 o 
   2   4  11       62.05       65.40      2.99 o 
   3   4  11       32.65       28.29      3.42 o 
   4   4  11       57.01       56.03      2.93 o 
   5   4  11       48.70       47.40      3.75 o 
   6   4  11       20.58       16.54      2.94 o 
   7   4  11       10.04       11.01      1.85 o 
   8   4  11        0.20        1.03      1.83 o 
   9   4  11       25.32       23.78      2.45 o 
  10   4  11        8.21       12.36      1.98 o 
  11   4  11       37.48       39.88      3.80 o 
 -18   5  11        1.57        1.03      1.17 o 
 -17   5  11       30.06       28.44      1.98 o 
 -16   5  11        0.04        0.52      0.89 o 
 -15   5  11        0.14       -0.92      0.92 o 
 -14   5  11       18.27       17.98      1.47 o 
 -13   5  11        1.22        1.97      0.88 o 
 -12   5  11        0.05        0.33      0.69 o 
 -11   5  11       13.97       11.83      1.10 o 
 -10   5  11        9.68        8.69      1.06 o 
  -9   5  11        0.34        1.42      0.75 o 
  -8   5  11       23.75       22.63      1.40 o 
  -7   5  11        1.97        3.05      0.88 o 
  -6   5  11       40.84       39.74      1.89 o 
  -5   5  11       28.72       30.24      1.97 o 
  -4   5  11        0.00        1.18      1.05 o 
  -3   5  11        2.06        3.20      1.35 o 
  -2   5  11      186.82      180.35      5.81 o 
  -1   5  11      599.40      548.39      9.29 o 
   0   5  11       78.11       70.62      3.26 o 
   1   5  11        5.49        4.09      1.41 o 
   2   5  11       45.08       46.01      4.20 o 
   3   5  11      124.03      114.44      3.63 o 
   4   5  11       22.54       20.62      2.00 o 
   5   5  11        0.12       -0.28      1.19 o 
   6   5  11        2.46        2.33      1.39 o 
   7   5  11       10.10       10.65      2.14 o 
   8   5  11       39.69       46.72      3.23 o 
   9   5  11      126.63      138.99      6.77 o 
  10   5  11        7.92       13.19      1.94 o 
 -16   6  11       65.69       60.77      3.95 o 
 -15   6  11       28.47       30.00      2.07 o 
 -14   6  11       12.20       12.27      1.22 o 
 -13   6  11       19.05       15.69      1.63 o 
 -12   6  11      115.46      122.87      3.43 o 
 -11   6  11       40.58       43.25      2.55 o 
 -10   6  11       76.65       70.77      2.54 o 
  -9   6  11       67.69       68.48      2.46 o 
  -8   6  11       18.15       18.62      1.53 o 
  -7   6  11      106.66       99.36      3.04 o 
  -6   6  11        0.11        1.77      1.34 o 
  -5   6  11        0.06        2.61      1.66 o 
  -4   6  11       39.38       41.50      2.63 o 
  -3   6  11      130.36      126.15     10.34 o 
  -2   6  11       77.18       72.72      3.79 o 
  -1   6  11        0.40       -1.16      1.28 o 
   0   6  11       14.72       10.69      1.91 o 
   1   6  11        4.89        3.03      1.50 o 
   2   6  11       42.29       41.16      3.03 o 
   3   6  11        0.01        2.64      1.70 o 
   4   6  11        0.48        3.11      1.43 o 
   5   6  11        1.82       -0.37      1.28 o 
   6   6  11       29.00       27.77      2.66 o 
   7   6  11       12.92       11.71      2.20 o 
   8   6  11       12.30       15.23      2.19 o 
 -14   7  11       57.23       61.05      3.17 o 
 -13   7  11       23.57       22.80      2.38 o 
 -12   7  11       21.80       23.37      2.33 o 
 -11   7  11        7.17        4.04      1.80 o 
 -10   7  11       35.48       39.72      2.51 o 
  -9   7  11        2.24        1.68      1.74 o 
  -8   7  11       76.35       75.74      4.93 o 
  -7   7  11       10.21        9.69      1.85 o 
  -6   7  11        2.15        2.68      1.50 o 
  -5   7  11       12.17        9.13      2.20 o 
  -4   7  11      140.17      135.53      5.20 o 
  -3   7  11        6.88        5.63      2.31 o 
  -2   7  11       14.05       15.60      2.51 o 
  -1   7  11       46.41       47.98      3.27 o 
   0   7  11       82.16       78.37      5.66 o 
   1   7  11        1.58        1.89      1.76 o 
   2   7  11       45.75       45.00      2.98 o 
   3   7  11       71.57       77.96      4.35 o 
   4   7  11       93.63       92.45      5.05 o 
   5   7  11       88.50       89.53      4.49 o 
   6   7  11        0.07       -0.53      1.94 o 
 -11   8  11        4.84        4.51      3.61 o 
 -10   8  11      100.22      101.93      4.99 o 
  -9   8  11       40.31       37.87      6.18 o 
  -8   8  11        0.66        2.61      2.08 o 
  -7   8  11        2.10       -0.98      1.96 o 
  -6   8  11       13.32        9.04      2.42 o 
  -5   8  11       28.87       23.11      2.93 o 
  -4   8  11       21.15       21.08      2.93 o 
  -3   8  11        1.04        4.18      3.26 o 
  -2   8  11       47.06       55.93      6.61 o 
  -1   8  11        0.58        0.56      1.78 o 
   0   8  11        9.42        4.96      1.86 o 
   1   8  11       53.03       55.50      4.82 o 
   2   8  11       12.94       13.55      2.13 o 
   3   8  11       55.82       52.13      8.41 o 
 -21   0  12       17.01       17.48      6.10 o 
 -20   0  12        2.43        0.66      2.31 o 
 -19   0  12       30.74       36.10      2.87 o 
 -18   0  12       21.19       18.46      2.12 o 
 -17   0  12       44.17       39.64      2.91 o 
 -16   0  12       90.32       94.80      5.02 o 
 -15   0  12      103.32       99.54      3.63 o 
 -14   0  12       15.72       11.98      1.73 o 
 -13   0  12       10.08        8.02      1.38 o 
 -12   0  12      118.37      105.10      4.08 o 
 -11   0  12       37.95       42.23      1.76 o 
 -10   0  12      225.36      235.60      4.22 o 
  -9   0  12      716.05      620.56      8.32 o 
  -8   0  12      388.43      417.30     11.89 o 
  -7   0  12        3.17        0.85      1.33 o 
  -6   0  12       93.46       93.90      2.67 o 
  -5   0  12       30.11       39.55      1.91 o 
  -4   0  12      864.77      856.40     11.36 o 
  -3   0  12      834.70      811.65      9.49 o 
  -2   0  12      142.69      150.96      3.25 o 
  -1   0  12      308.72      230.03      5.08 o 
   0   0  12      170.34      133.50      3.26 o 
   1   0  12        1.60       -0.54      0.99 o 
   2   0  12        8.62       12.59      1.83 o 
   3   0  12      358.07      329.03      9.19 o 
   4   0  12      437.74      422.59     10.99 o 
   5   0  12       38.73       31.79      3.52 o 
   6   0  12      250.72      224.75      7.85 o 
   7   0  12        7.49        9.50      2.28 o 
   8   0  12       70.55       65.28      4.93 o 
   9   0  12        8.46        9.88      6.84 o 
  10   0  12        2.82        6.26      2.98 o 
  11   0  12        8.38       13.15      2.65 o 
  12   0  12      123.94      127.20     12.11 o 
 -21   1  12       33.64       33.85      2.89 o 
 -20   1  12        4.53        3.48      1.12 o 
 -19   1  12        0.04        0.70      0.95 o 
 -18   1  12        2.85        2.72      0.98 o 
 -17   1  12       30.70       30.76      3.10 o 
 -16   1  12        0.00       -0.17      0.69 o 
 -15   1  12        9.03        6.96      1.03 o 
 -14   1  12       96.05       90.10      2.10 o 
 -13   1  12       62.61       59.21      1.62 o 
 -12   1  12       52.36       56.82      1.91 o 
 -11   1  12      632.44      591.93      6.30 o 
 -10   1  12      245.10      248.04      3.71 o 
  -9   1  12        9.79       10.36      0.82 o 
  -8   1  12      473.96      497.43      5.80 o 
  -7   1  12      322.87      292.10      3.67 o 
  -6   1  12      174.64      170.43      2.74 o 
  -5   1  12        0.20        0.59      0.52 o 
  -4   1  12       26.82       28.51      1.12 o 
  -3   1  12       36.71       25.30      1.07 o 
  -2   1  12       26.29       18.23      0.96 o 
  -1   1  12       15.04       14.65      1.17 o 
   0   1  12      356.82      305.24      4.53 o 
   1   1  12      150.28      123.22      2.60 o 
   2   1  12       13.95       13.89      1.21 o 
   3   1  12       88.69       73.50      2.40 o 
   4   1  12        5.80        5.08      1.43 o 
   5   1  12      122.25      125.07      4.10 o 
   6   1  12      165.98      170.49      5.46 o 
   7   1  12       13.91       11.48      1.89 o 
   8   1  12        4.69        6.17      1.47 o 
   9   1  12        0.44        2.34      1.12 o 
  10   1  12       63.08       63.55      3.49 o 
  11   1  12       12.96       14.73      2.22 o 
  12   1  12       23.41       22.02      2.55 o 
 -20   2  12        5.88        4.36      1.21 o 
 -19   2  12       20.58       21.22      1.83 o 
 -18   2  12       14.82       10.84      1.37 o 
 -17   2  12      135.75      145.59      3.78 o 
 -16   2  12        1.21        1.21      0.78 o 
 -15   2  12       19.53       20.32      1.37 o 
 -14   2  12        5.85        5.55      0.80 o 
 -13   2  12      180.46      187.90      3.11 o 
 -12   2  12       10.96        8.37      0.79 o 
 -11   2  12       11.78        8.65      1.17 o 
 -10   2  12      103.34       98.51      2.23 o 
  -9   2  12       55.09       56.57      1.56 o 
  -8   2  12       74.76       70.89      1.68 o 
  -7   2  12       14.02       10.66      0.81 o 
  -6   2  12      248.65      249.47      3.50 o 
  -5   2  12       20.62       22.68      1.15 o 
  -4   2  12      241.67      228.55      3.11 o 
  -3   2  12      177.54      166.61      2.76 o 
  -2   2  12      306.82      284.11      5.45 o 
  -1   2  12       16.62       16.96      1.62 o 
   0   2  12       17.41       17.22      1.68 o 
   1   2  12      189.42      198.87      4.01 o 
   2   2  12       68.92       63.88      2.41 o 
   3   2  12       10.34       12.50      1.27 o 
   4   2  12       62.06       64.52      2.25 o 
   5   2  12       37.66       29.67      1.79 o 
   6   2  12        6.01        6.60      1.40 o 
   7   2  12        0.98       -0.49      1.06 o 
   8   2  12       28.32       26.46      2.50 o 
   9   2  12        6.25        2.60      1.55 o 
  10   2  12        2.32        4.78      1.64 o 
  11   2  12        3.96        8.17      1.91 o 
 -20   3  12       56.30       59.53      2.91 o 
 -19   3  12      429.83      456.36     10.46 o 
 -18   3  12        1.51        1.93      1.02 o 
 -17   3  12       17.39       17.36      1.67 o 
 -16   3  12        0.83        1.40      0.84 o 
 -15   3  12        2.67        3.87      0.93 o 
 -14   3  12        8.45        9.23      1.01 o 
 -13   3  12        0.26        0.41      0.69 o 
 -12   3  12        0.31        1.61      0.64 o 
 -11   3  12        6.96        9.10      1.01 o 
 -10   3  12      122.04      116.14      2.57 o 
  -9   3  12       25.04       25.41      1.32 o 
  -8   3  12       70.18       71.59      1.91 o 
  -7   3  12      196.11      174.07      2.78 o 
  -6   3  12      133.08      129.14      2.56 o 
  -5   3  12      395.30      367.50      4.85 o 
  -4   3  12        0.01        0.72      0.73 o 
  -3   3  12        2.66        4.14      1.04 o 
  -2   3  12       36.32       36.02      1.99 o 
  -1   3  12        7.03        4.26      1.08 o 
   0   3  12      113.23      111.70      3.21 o 
   1   3  12        1.34        0.48      0.95 o 
   2   3  12      249.16      232.99      4.40 o 
   3   3  12      559.33      515.20      7.31 o 
   4   3  12        6.52        5.53      1.30 o 
   5   3  12       39.69       40.24      2.26 o 
   6   3  12       33.00       32.90      2.48 o 
   7   3  12        4.14        4.80      1.98 o 
   8   3  12        6.98       10.00      2.01 o 
   9   3  12       12.68       15.43      2.35 o 
  10   3  12       15.60       18.08      2.57 o 
  11   3  12       23.80       23.59      2.80 o 
 -19   4  12        0.11        1.26      1.03 o 
 -18   4  12        0.07        0.28      0.98 o 
 -17   4  12       42.05       43.82      2.23 o 
 -16   4  12        8.73       10.07      1.44 o 
 -15   4  12       27.04       27.13      1.70 o 
 -14   4  12       29.48       29.92      1.72 o 
 -13   4  12       46.84       48.43      2.11 o 
 -12   4  12       12.67       13.03      1.26 o 
 -11   4  12        0.35       -0.44      0.68 o 
 -10   4  12        0.19        0.62      0.64 o 
  -9   4  12        3.66        5.15      0.79 o 
  -8   4  12       52.38       55.26      1.76 o 
  -7   4  12      253.98      250.15      3.76 o 
  -6   4  12       21.22       21.25      1.26 o 
  -5   4  12       41.59       43.51      2.16 o 
  -4   4  12      503.64      482.74      6.79 o 
  -3   4  12      602.38      587.31      9.44 o 
  -2   4  12      110.09      106.72      4.87 o 
  -1   4  12       26.44       18.02      1.85 o 
   0   4  12        9.10        8.81      1.55 o 
   1   4  12       17.43       12.26      1.73 o 
   2   4  12       17.52       18.55      1.76 o 
   3   4  12       30.93       30.50      2.21 o 
   4   4  12        6.42        6.33      1.36 o 
   5   4  12        4.81        6.04      1.33 o 
   6   4  12       28.14       28.55      2.29 o 
   7   4  12       23.65       26.76      3.09 o 
   8   4  12       30.31       33.46      3.17 o 
   9   4  12        1.91        1.87      1.44 o 
  10   4  12       10.09       14.46      2.66 o 
 -18   5  12       21.97       21.63      1.86 o 
 -17   5  12        1.97        0.21      0.98 o 
 -16   5  12       11.21       10.36      1.44 o 
 -15   5  12       26.34       27.21      1.78 o 
 -14   5  12       97.76       98.32      2.72 o 
 -13   5  12      112.07      113.11      3.93 o 
 -12   5  12       14.97       16.74      1.42 o 
 -11   5  12        9.89        9.38      1.12 o 
 -10   5  12       15.45       15.12      1.27 o 
  -9   5  12       61.62       62.81      2.03 o 
  -8   5  12      111.59      113.29      2.86 o 
  -7   5  12       18.60       20.22      1.43 o 
  -6   5  12       72.87       73.02      2.48 o 
  -5   5  12       57.43       56.60      3.23 o 
  -4   5  12      132.14      117.30      7.70 o 
  -3   5  12        0.88        1.26      0.90 o 
  -2   5  12        0.04        0.27      1.02 o 
  -1   5  12        3.19        2.08      1.33 o 
   0   5  12        1.65        2.34      1.36 o 
   1   5  12        0.01        0.00      1.28 o 
   2   5  12        9.30        9.61      1.61 o 
   3   5  12       81.46       71.52      3.17 o 
   4   5  12       98.44       93.86      4.68 o 
   5   5  12       32.06       34.39      2.73 o 
   6   5  12        0.41       -0.90      1.26 o 
   7   5  12       20.97       18.89      2.38 o 
   8   5  12      237.47      247.42      6.50 o 
   9   5  12       19.49       21.26      2.36 o 
 -16   6  12       23.99       22.96      1.74 o 
 -15   6  12       79.75       82.48      2.96 o 
 -14   6  12        1.81        2.57      1.30 o 
 -13   6  12       51.30       51.50      2.41 o 
 -12   6  12       46.01       49.27      2.61 o 
 -11   6  12       14.33       12.82      1.73 o 
 -10   6  12       22.88       17.67      1.87 o 
  -9   6  12        6.46        6.41      1.19 o 
  -8   6  12       10.42       10.19      1.55 o 
  -7   6  12       77.89       81.77      2.85 o 
  -6   6  12      261.59      263.91      6.23 o 
  -5   6  12        7.25        6.67      1.57 o 
  -4   6  12       20.06       23.64      2.86 o 
  -3   6  12       75.78       70.67      7.36 o 
  -2   6  12        1.12        0.10      1.42 o 
  -1   6  12       24.60       23.13      2.49 o 
   0   6  12        3.96        4.24      1.60 o 
   1   6  12       18.19       19.64      2.40 o 
   2   6  12       21.97       24.15      2.47 o 
   3   6  12        0.00        1.03      1.42 o 
   4   6  12        0.26        1.60      1.43 o 
   5   6  12        0.00       -0.35      1.64 o 
   6   6  12      175.20      162.83      5.63 o 
   7   6  12       26.67       26.69      2.82 o 
 -14   7  12        0.10        3.25      1.72 o 
 -13   7  12       53.34       55.93      3.17 o 
 -12   7  12       88.13       84.19      3.70 o 
 -11   7  12        6.64        2.80      1.75 o 
 -10   7  12        0.03       -0.31      1.84 o 
  -9   7  12       10.18        9.80      2.26 o 
  -8   7  12        2.75        3.19      1.72 o 
  -7   7  12        1.39        2.55      1.54 o 
  -6   7  12       36.96       34.04      3.21 o 
  -5   7  12        2.20        2.80      1.88 o 
  -4   7  12       63.58       62.09      4.98 o 
  -3   7  12       44.31       50.18      5.93 o 
  -2   7  12       76.46       77.78     10.21 o 
  -1   7  12        0.92        0.94      1.93 o 
   0   7  12        0.54        1.70      2.73 o 
   1   7  12        0.78        2.33      1.46 o 
   2   7  12        1.69        3.18      1.60 o 
   3   7  12        4.55        3.95      1.71 o 
   4   7  12        0.86        4.01      2.12 o 
   5   7  12        0.14        0.51      3.69 o 
 -10   8  12       47.77       47.99      4.12 o 
  -9   8  12        3.43        2.38      2.08 o 
  -8   8  12       52.91       55.56      4.21 o 
  -7   8  12       12.54        6.51      2.69 o 
  -6   8  12        0.21        1.76      2.66 o 
  -5   8  12       36.08       41.86      4.50 o 
  -4   8  12        0.08        1.14      1.78 o 
  -3   8  12        2.12        4.23      2.27 o 
  -2   8  12        0.14        0.67      2.13 o 
  -1   8  12       17.19       17.09      2.66 o 
   0   8  12       46.22       41.22     14.06 o 
   1   8  12       70.13       78.33      4.48 o 
 -21   1  13        8.95        8.49      1.99 o 
 -20   1  13        0.50        0.41      0.95 o 
 -19   1  13        0.05        1.18      0.96 o 
 -18   1  13       18.14       13.60      1.47 o 
 -17   1  13       48.26       44.56      2.15 o 
 -16   1  13       72.79       70.45      3.53 o 
 -15   1  13      115.32      119.14      2.58 o 
 -14   1  13       31.71       36.38      1.46 o 
 -13   1  13      133.23      137.47      3.08 o 
 -12   1  13       69.83       64.54      1.70 o 
 -11   1  13        0.00        0.47      0.50 o 
 -10   1  13       19.56       16.80      1.08 o 
  -9   1  13        0.95        0.93      0.65 o 
  -8   1  13      189.69      180.24      2.87 o 
  -7   1  13      449.47      419.21      5.52 o 
  -6   1  13      136.96      133.37      2.69 o 
  -5   1  13        3.07        2.28      0.67 o 
  -4   1  13        7.98        6.09      0.70 o 
  -3   1  13      560.80      533.93      6.04 o 
  -2   1  13       93.78       87.56      2.59 o 
  -1   1  13       47.47       47.99      1.89 o 
   0   1  13       69.09       61.08      1.98 o 
   1   1  13      109.59      113.69      2.78 o 
   2   1  13        2.46        1.72      0.81 o 
   3   1  13        2.69        3.14      1.21 o 
   4   1  13        0.05        2.15      1.21 o 
   5   1  13        2.86        3.79      1.45 o 
   6   1  13       25.65       25.31      2.47 o 
   7   1  13       49.99       53.39      3.89 o 
   8   1  13        3.36        2.56      1.48 o 
   9   1  13       43.68       43.97      3.28 o 
  10   1  13       14.53       12.22      3.08 o 
  11   1  13        0.00       -0.08      2.55 o 
 -20   2  13        4.97        5.88      1.24 o 
 -19   2  13       40.03       45.54      3.33 o 
 -18   2  13        1.16        0.68      0.96 o 
 -17   2  13        0.90        1.79      0.90 o 
 -16   2  13       36.00       35.97      1.99 o 
 -15   2  13      295.27      283.89      5.77 o 
 -14   2  13      150.89      144.79      2.83 o 
 -13   2  13        3.52        2.91      0.75 o 
 -12   2  13        3.21        4.08      0.77 o 
 -11   2  13       96.93       88.53      2.22 o 
 -10   2  13       67.21       63.16      1.84 o 
  -9   2  13        9.89        9.41      1.03 o 
  -8   2  13       42.49       44.74      1.45 o 
  -7   2  13       32.81       33.55      1.30 o 
  -6   2  13      272.70      258.90      3.41 o 
  -5   2  13      261.18      238.88      3.28 o 
  -4   2  13      129.68      127.91      2.24 o 
  -3   2  13       70.79       64.52      1.88 o 
  -2   2  13       62.89       61.91      2.76 o 
  -1   2  13       34.55       39.20      2.29 o 
   0   2  13      283.76      274.27      5.66 o 
   1   2  13      371.34      378.76      6.28 o 
   2   2  13       49.97       52.73      2.39 o 
   3   2  13        3.59        2.90      0.76 o 
   4   2  13        7.80        6.24      1.05 o 
   5   2  13       18.29       19.12      2.30 o 
   6   2  13        0.94        1.32      1.01 o 
   7   2  13       63.71       55.59      3.10 o 
   8   2  13       23.99       26.41      2.39 o 
   9   2  13        3.49        2.22      1.59 o 
  10   2  13        3.47        6.17      1.97 o 
 -20   3  13        3.61        5.93      1.71 o 
 -19   3  13       10.32       11.81      1.66 o 
 -18   3  13       14.02       14.09      1.58 o 
 -17   3  13        1.42       -0.61      0.85 o 
 -16   3  13       30.74       30.64      1.91 o 
 -15   3  13        8.08       10.29      1.24 o 
 -14   3  13        0.56        1.69      0.77 o 
 -13   3  13       94.71       86.03      2.65 o 
 -12   3  13       55.20       52.48      2.03 o 
 -11   3  13       21.81       25.73      2.34 o 
 -10   3  13      274.63      277.29      4.29 o 
  -9   3  13        1.83        1.61      0.62 o 
  -8   3  13      244.52      242.64      3.79 o 
  -7   3  13       45.95       48.33      1.66 o 
  -6   3  13        4.13        3.69      0.71 o 
  -5   3  13       34.98       36.44      1.60 o 
  -4   3  13      111.22      102.42      2.40 o 
  -3   3  13       59.26       56.14      2.42 o 
  -2   3  13       26.94       25.47      1.84 o 
  -1   3  13        7.69        6.91      1.28 o 
   0   3  13       85.55       87.27      3.04 o 
   1   3  13        4.32        8.36      1.39 o 
   2   3  13       54.59       62.26      2.44 o 
   3   3  13        3.48        3.14      1.08 o 
   4   3  13       30.55       30.59      2.01 o 
   5   3  13       34.57       35.62      2.38 o 
   6   3  13       15.34       16.89      1.99 o 
   7   3  13        0.04        6.27      2.03 o 
   8   3  13      124.03      121.75      5.45 o 
   9   3  13       16.05       18.86      2.83 o 
  10   3  13       10.64       10.59      2.57 o 
 -19   4  13       35.44       32.62      2.89 o 
 -18   4  13       70.95       72.37      2.82 o 
 -17   4  13       96.86       98.99      3.08 o 
 -16   4  13        2.16        1.53      1.45 o 
 -15   4  13        1.75        0.28      0.84 o 
 -14   4  13       60.04       60.16      2.15 o 
 -13   4  13        5.57        6.57      1.06 o 
 -12   4  13       67.31       68.32      2.25 o 
 -11   4  13        0.79        0.48      0.72 o 
 -10   4  13       26.53       25.58      1.46 o 
  -9   4  13        3.19        3.86      0.79 o 
  -8   4  13       37.75       42.19      1.71 o 
  -7   4  13       37.41       39.28      1.63 o 
  -6   4  13       42.73       42.18      1.96 o 
  -5   4  13       27.85       29.60      1.73 o 
  -4   4  13       15.77       16.92      2.12 o 
  -3   4  13       43.93       49.55      3.37 o 
  -2   4  13      117.06      128.21      4.31 o 
  -1   4  13        5.08        5.78      1.47 o 
   0   4  13      329.52      309.92      6.48 o 
   1   4  13       75.15       67.72      3.17 o 
   2   4  13      157.22      161.22      4.16 o 
   3   4  13       56.57       53.23      2.86 o 
   4   4  13       35.40       31.79      2.60 o 
   5   4  13        1.37       -0.65      1.31 o 
   6   4  13       62.04       62.23      3.43 o 
   7   4  13        2.69        0.57      1.31 o 
   8   4  13        1.71        4.08      1.53 o 
   9   4  13        2.69        5.60      2.36 o 
 -17   5  13        6.98        5.84      1.27 o 
 -16   5  13       81.09       79.94      2.84 o 
 -15   5  13       83.14       87.22      2.87 o 
 -14   5  13       35.39       42.31      2.18 o 
 -13   5  13        0.78        0.45      0.95 o 
 -12   5  13        2.37        2.15      0.95 o 
 -11   5  13       38.58       40.57      2.06 o 
 -10   5  13        0.29        0.87      0.79 o 
  -9   5  13        4.62        3.92      0.88 o 
  -8   5  13       19.80       17.13      1.80 o 
  -7   5  13      134.61      135.34      3.87 o 
  -6   5  13      110.60       97.67      2.89 o 
  -5   5  13       93.00       91.27      4.07 o 
  -4   5  13        1.84        1.32      1.92 o 
  -3   5  13        2.17        2.50      1.48 o 
  -2   5  13        1.52        2.70      1.99 o 
  -1   5  13        0.51        0.79      1.33 o 
   0   5  13       46.34       37.31      4.61 o 
   1   5  13       17.02       15.22      2.28 o 
   2   5  13        1.61        0.63      1.13 o 
   3   5  13       62.93       56.22      4.25 o 
   4   5  13        0.27        1.50      1.39 o 
   5   5  13        6.18        5.94      1.61 o 
   6   5  13       32.88       30.77      3.08 o 
   7   5  13        2.61        3.38      1.62 o 
   8   5  13       37.33       33.95      3.40 o 
 -16   6  13       18.46       19.92      1.93 o 
 -15   6  13        9.52        8.23      1.34 o 
 -14   6  13       15.98       17.21      1.94 o 
 -13   6  13        2.47        3.48      1.32 o 
 -12   6  13      122.50      130.25      3.37 o 
 -11   6  13       23.03       22.09      2.64 o 
 -10   6  13        0.23       -0.09      1.06 o 
  -9   6  13       89.25       83.52      4.65 o 
  -8   6  13        0.06       -0.03      0.81 o 
  -7   6  13        2.60        1.16      1.36 o 
  -6   6  13        6.18        8.80      2.59 o 
  -5   6  13       91.59       94.93      6.63 o 
  -4   6  13        1.53        3.10      1.76 o 
  -3   6  13        2.58        3.19      1.80 o 
  -2   6  13       14.32       13.98      2.32 o 
  -1   6  13       93.40       91.14      5.55 o 
   0   6  13        2.81        2.64      1.60 o 
   1   6  13       63.62       56.77      4.06 o 
   2   6  13       34.10       33.02      2.50 o 
   3   6  13        0.25        1.86      1.43 o 
   4   6  13       35.74       38.20      2.92 o 
   5   6  13      181.01      179.03      9.47 o 
   6   6  13       15.99       20.99      3.76 o 
 -13   7  13        0.07        0.13      1.47 o 
 -12   7  13        5.62        9.14      2.41 o 
 -11   7  13      172.10      181.77      5.13 o 
 -10   7  13      154.06      156.67      6.29 o 
  -9   7  13       48.32       44.58      3.16 o 
  -8   7  13        2.09        3.80      1.62 o 
  -7   7  13       26.21       24.47      2.98 o 
  -6   7  13        1.00        3.45      2.02 o 
  -5   7  13        4.17        4.75      2.86 o 
  -4   7  13        8.19        7.57      2.23 o 
  -3   7  13       88.10       78.51      4.38 o 
  -2   7  13       60.80       53.54      3.89 o 
  -1   7  13        5.65        4.47      2.04 o 
   0   7  13       63.23       65.12      5.73 o 
   1   7  13        0.01        1.43      2.01 o 
   2   7  13        4.13        1.24      1.51 o 
   3   7  13       28.34       30.59      3.20 o 
  -8   8  13       28.50       32.55      6.30 o 
  -7   8  13       17.17       14.35      2.97 o 
  -6   8  13        1.68        3.75      2.07 o 
  -5   8  13        0.23        0.56      1.98 o 
  -4   8  13        0.04       -0.39      3.66 o 
  -3   8  13       12.89       13.88      5.03 o 
  -2   8  13        5.97        4.93      2.84 o 
 -20   0  14        0.52        0.02      1.30 o 
 -19   0  14        9.87        4.96      4.90 o 
 -18   0  14        3.18        4.27      1.51 o 
 -17   0  14       50.43       49.42      3.31 o 
 -16   0  14        9.50        5.90      2.40 o 
 -15   0  14       80.88       77.47      3.06 o 
 -14   0  14        1.29        0.90      0.88 o 
 -13   0  14       10.66        9.31      1.38 o 
 -12   0  14      111.27      111.79      2.98 o 
 -11   0  14      526.10      553.45      8.05 o 
 -10   0  14      494.81      434.53      6.71 o 
  -9   0  14      126.18       97.31      3.43 o 
  -8   0  14       12.26       23.17      1.99 o 
  -7   0  14      242.18      262.16      5.74 o 
  -6   0  14      145.96      146.30      3.57 o 
  -5   0  14       15.06       12.04      1.30 o 
  -4   0  14       35.44       25.74      1.67 o 
  -3   0  14        5.03        0.85      0.76 o 
  -2   0  14       71.46       64.89      2.94 o 
  -1   0  14       42.25       46.47      3.01 o 
   0   0  14        0.97        1.85      1.50 o 
   1   0  14        0.30        1.41      1.34 o 
   2   0  14        5.40        3.82      1.66 o 
   3   0  14       20.82       12.12      3.28 o 
   4   0  14      568.46      559.10     14.06 o 
   5   0  14       87.85       91.24     10.33 o 
   6   0  14       97.59       85.07      5.44 o 
   7   0  14       91.48       85.72      5.87 o 
   8   0  14        0.11        1.11      2.13 o 
   9   0  14        0.14       -1.44      2.64 o 
  10   0  14       15.81       16.84      2.99 o 
 -20   1  14        6.15        4.91      1.23 o 
 -19   1  14        0.22       -0.86      0.86 o 
 -18   1  14       12.08        7.06      1.19 o 
 -17   1  14        0.86        1.17      0.89 o 
 -16   1  14       43.19       41.50      2.89 o 
 -15   1  14        6.50        6.25      0.86 o 
 -14   1  14        8.08       12.19      1.04 o 
 -13   1  14       39.14       39.14      1.50 o 
 -12   1  14       55.05       52.56      1.87 o 
 -11   1  14        0.07        0.13      0.60 o 
 -10   1  14      174.63      160.50      3.66 o 
  -9   1  14      147.29      153.77      3.20 o 
  -8   1  14       55.49       45.41      1.87 o 
  -7   1  14        1.15        3.94      0.80 o 
  -6   1  14       54.65       56.53      2.03 o 
  -5   1  14        1.25        1.31      0.58 o 
  -4   1  14       59.10       54.58      1.90 o 
  -3   1  14      105.28      112.96      2.71 o 
  -2   1  14      126.83      150.54      3.16 o 
  -1   1  14        3.32        5.17      1.02 o 
   0   1  14      112.83      116.30      4.32 o 
   1   1  14       39.22       41.58      2.30 o 
   2   1  14        2.75        2.84      1.17 o 
   3   1  14        0.77       -0.36      1.09 o 
   4   1  14       10.71       10.56      1.92 o 
   5   1  14       57.21       49.79      3.20 o 
   6   1  14       17.57       16.31      2.14 o 
   7   1  14        0.00       -0.47      1.80 o 
   8   1  14       24.72       31.53      4.70 o 
   9   1  14        6.13        9.21      2.57 o 
  10   1  14       30.80       30.04      2.80 o 
 -20   2  14       31.68       35.59      2.88 o 
 -19   2  14       13.66       10.50      1.43 o 
 -18   2  14      176.09      182.46      4.69 o 
 -17   2  14        9.32        9.03      1.25 o 
 -16   2  14        0.09        0.98      0.91 o 
 -15   2  14       15.58       13.29      1.32 o 
 -14   2  14       77.84       76.60      2.10 o 
 -13   2  14       12.87       14.86      1.29 o 
 -12   2  14      193.98      199.76      3.60 o 
 -11   2  14        2.88        2.74      0.72 o 
 -10   2  14       73.40       73.44      1.99 o 
  -9   2  14        0.38        0.36      0.71 o 
  -8   2  14        1.93        2.92      0.61 o 
  -7   2  14        0.74       -0.28      0.51 o 
  -6   2  14        6.14        8.11      0.79 o 
  -5   2  14        4.29        6.30      0.76 o 
  -4   2  14      113.87      103.53      2.42 o 
  -3   2  14        0.00        1.74      1.11 o 
  -2   2  14        3.49        1.37      1.16 o 
  -1   2  14       62.18       57.93      2.84 o 
   0   2  14      117.87      115.85      3.78 o 
   1   2  14       21.22       19.37      1.76 o 
   2   2  14      118.75      117.98      3.48 o 
   3   2  14        5.38        4.84      1.14 o 
   4   2  14       53.11       56.51      2.85 o 
   5   2  14        0.73        1.97      1.14 o 
   6   2  14        1.00        1.93      1.76 o 
   7   2  14       42.24       42.44      2.92 o 
   8   2  14       12.23        9.69      1.86 o 
   9   2  14        0.11        2.80      2.36 o 
 -19   3  14       36.12       38.49      2.34 o 
 -18   3  14        5.96        5.69      1.24 o 
 -17   3  14       20.27       19.21      1.69 o 
 -16   3  14       15.94       17.09      1.53 o 
 -15   3  14       35.41       36.70      2.01 o 
 -14   3  14      109.28      108.05      2.86 o 
 -13   3  14        3.68        2.79      0.92 o 
 -12   3  14      265.75      269.98      5.74 o 
 -11   3  14       53.18       55.47      2.08 o 
 -10   3  14       16.77       20.47      1.43 o 
  -9   3  14       80.27       82.49      2.44 o 
  -8   3  14        0.00        0.29      0.62 o 
  -7   3  14        0.23        0.36      0.68 o 
  -6   3  14      142.51      122.77      2.82 o 
  -5   3  14        5.99        7.01      1.03 o 
  -4   3  14       50.05       51.00      2.34 o 
  -3   3  14      161.83      144.88      3.69 o 
  -2   3  14      153.95      140.13      3.71 o 
  -1   3  14      116.15      114.17      3.45 o 
   0   3  14        4.22        4.25      1.26 o 
   1   3  14      121.36      119.76      3.38 o 
   2   3  14      125.50      127.85      3.42 o 
   3   3  14       13.24       11.29      1.57 o 
   4   3  14       19.38       19.75      1.81 o 
   5   3  14       88.82       80.15      4.21 o 
   6   3  14        4.37        9.30      2.82 o 
   7   3  14        1.63        5.19      1.57 o 
   8   3  14        0.64        6.61      2.60 o 
   9   3  14       36.78       35.90      4.39 o 
 -18   4  14       79.44       85.55      2.97 o 
 -17   4  14      164.90      168.27      4.80 o 
 -16   4  14       31.26       26.28      1.78 o 
 -15   4  14        0.23       -0.76      0.76 o 
 -14   4  14       53.50       59.05      2.14 o 
 -13   4  14       55.90       57.41      2.37 o 
 -12   4  14        1.77        1.13      0.96 o 
 -11   4  14      110.07      108.06      3.16 o 
 -10   4  14        2.70        2.32      0.93 o 
  -9   4  14        0.49        0.61      0.70 o 
  -8   4  14       33.74       32.63      1.78 o 
  -7   4  14       24.06       25.05      1.66 o 
  -6   4  14       13.82       11.33      1.21 o 
  -5   4  14       22.50       24.48      1.77 o 
  -4   4  14       21.98       21.06      2.35 o 
  -3   4  14       30.67       31.04      2.33 o 
  -2   4  14       13.53       14.14      1.85 o 
  -1   4  14        1.74        1.66      1.32 o 
   0   4  14        0.64        1.68      1.33 o 
   1   4  14       18.68       22.10      2.62 o 
   2   4  14       15.70       17.39      1.82 o 
   3   4  14        0.03       -1.00      1.09 o 
   4   4  14       68.07       67.17      3.14 o 
   5   4  14       69.73       67.14      4.23 o 
   6   4  14       15.18       19.30      2.31 o 
   7   4  14        0.30        0.09      1.79 o 
   8   4  14       12.14       14.75      2.76 o 
 -17   5  14       12.40       10.93      1.49 o 
 -16   5  14       41.25       42.97      2.59 o 
 -15   5  14       79.11       78.29      2.77 o 
 -14   5  14       25.36       26.57      2.07 o 
 -13   5  14        0.32       -0.89      0.89 o 
 -12   5  14       83.54       83.75      2.83 o 
 -11   5  14        0.44        0.62      0.86 o 
 -10   5  14      136.42      141.40      3.10 o 
  -9   5  14        0.26       -0.40      0.85 o 
  -8   5  14      111.33      116.74      3.26 o 
  -7   5  14      114.72      118.55      3.27 o 
  -6   5  14       50.65       45.22      4.15 o 
  -5   5  14       15.12       13.99      2.17 o 
  -4   5  14       58.62       53.44      3.63 o 
  -3   5  14        6.10        6.69      1.75 o 
  -2   5  14       17.49       16.91      2.06 o 
  -1   5  14       15.01       16.90      2.33 o 
   0   5  14        8.38        9.27      1.84 o 
   1   5  14        0.49        1.28      2.01 o 
   2   5  14       59.39       57.65      3.78 o 
   3   5  14       18.82       20.96      2.30 o 
   4   5  14      174.13      165.56     12.07 o 
   5   5  14       14.01       17.55      2.36 o 
   6   5  14        4.27        5.01      1.30 o 
 -15   6  14        0.01        1.09      1.01 o 
 -14   6  14      135.12      149.27      4.36 o 
 -13   6  14       13.81       16.14      1.95 o 
 -12   6  14        4.39        5.06      1.32 o 
 -11   6  14       13.40       15.39      1.71 o 
 -10   6  14       21.06       20.00      2.47 o 
  -9   6  14       42.38       45.50      2.58 o 
  -8   6  14      112.15      109.54      4.07 o 
  -7   6  14        2.05        2.82      1.85 o 
  -6   6  14       11.02        5.51      1.70 o 
  -5   6  14       48.24       52.87      4.56 o 
  -4   6  14        0.22       -0.59      1.50 o 
  -3   6  14        0.99        2.36      2.96 o 
  -2   6  14      128.09      122.50      5.07 o 
  -1   6  14        8.26        8.99      2.73 o 
   0   6  14        7.89        8.16      1.98 o 
   1   6  14       44.10       44.59      2.96 o 
   2   6  14      108.01      105.11      3.92 o 
   3   6  14        0.00       -0.82      1.57 o 
   4   6  14        8.68       11.90      1.99 o 
 -12   7  14        9.14        7.06      1.82 o 
 -11   7  14        7.08       11.91      1.98 o 
 -10   7  14        6.09        8.30      2.37 o 
  -9   7  14        2.68        2.46      2.03 o 
  -8   7  14        9.57        5.43      2.27 o 
  -7   7  14        2.33        1.90      2.41 o 
  -6   7  14        4.66        2.63      2.34 o 
  -5   7  14       15.65       13.52      2.83 o 
  -4   7  14       78.72       80.17      6.78 o 
  -3   7  14        0.32        0.37      1.81 o 
  -2   7  14       32.14       31.41      4.35 o 
  -1   7  14       84.66       77.13      4.40 o 
   0   7  14        3.83        1.19      1.73 o 
   1   7  14       21.18       25.47      3.39 o 
 -20   1  15        3.47        5.23      1.72 o 
 -19   1  15       13.16       14.28      2.67 o 
 -18   1  15       37.05       34.15      2.64 o 
 -17   1  15       45.47       49.83      2.20 o 
 -16   1  15      136.73      149.64      3.44 o 
 -15   1  15        5.47        3.10      0.88 o 
 -14   1  15        4.65        3.15      0.76 o 
 -13   1  15      153.01      150.25      2.77 o 
 -12   1  15        0.27        0.34      0.53 o 
 -11   1  15        1.52        0.21      0.60 o 
 -10   1  15       29.81       28.91      1.34 o 
  -9   1  15       39.99       37.20      1.40 o 
  -8   1  15      101.87      110.86      2.89 o 
  -7   1  15        0.95        1.14      0.68 o 
  -6   1  15        0.01        0.97      0.66 o 
  -5   1  15       48.19       55.78      2.80 o 
  -4   1  15      100.44       96.93      3.32 o 
  -3   1  15        4.02        5.73      1.35 o 
  -2   1  15      122.78      125.55      3.27 o 
  -1   1  15       83.41       88.48      2.48 o 
   0   1  15       82.82       86.18      3.11 o 
   1   1  15       60.96       56.41      2.75 o 
   2   1  15       38.77       38.48      2.49 o 
   3   1  15        0.62        2.42      1.44 o 
   4   1  15        7.82       12.17      2.14 o 
   5   1  15        7.44        8.16      1.82 o 
   6   1  15       38.45       44.46      3.66 o 
   7   1  15       64.44       65.49      3.34 o 
   8   1  15       43.07       50.60      3.74 o 
   9   1  15       37.58       34.23      2.88 o 
 -20   2  15       21.72       22.31      3.29 o 
 -19   2  15       23.51       24.43      1.91 o 
 -18   2  15        1.96        2.84      1.04 o 
 -17   2  15       10.90       10.33      1.30 o 
 -16   2  15        4.40        3.97      1.47 o 
 -15   2  15       17.87       15.06      1.91 o 
 -14   2  15      344.49      358.35      6.87 o 
 -13   2  15       45.72       44.50      1.69 o 
 -12   2  15        0.02       -0.34      0.67 o 
 -11   2  15       25.41       21.53      2.00 o 
 -10   2  15       13.13       13.61      1.23 o 
  -9   2  15       11.34       11.41      1.04 o 
  -8   2  15        6.28        7.66      1.12 o 
  -7   2  15      152.66      149.47      2.76 o 
  -6   2  15      160.96      155.38      3.02 o 
  -5   2  15      113.08      111.47      2.49 o 
  -4   2  15        4.13        4.81      0.81 o 
  -3   2  15       12.90       17.69      1.85 o 
  -2   2  15      129.45      121.00      3.90 o 
  -1   2  15       38.41       33.41      2.44 o 
   0   2  15       56.76       59.44      2.65 o 
   1   2  15       14.29       15.48      1.69 o 
   2   2  15       12.62       12.14      2.08 o 
   3   2  15       24.75       29.24      2.45 o 
   4   2  15      112.97      114.69      5.24 o 
   5   2  15       16.65       18.66      2.37 o 
   6   2  15      114.44      122.87      7.15 o 
   7   2  15       68.10       59.66      3.98 o 
   8   2  15       46.88       46.94      3.16 o 
 -19   3  15       15.59       15.60      1.87 o 
 -18   3  15       52.54       62.37      2.68 o 
 -17   3  15       41.61       45.30      2.33 o 
 -16   3  15       13.23        9.91      1.31 o 
 -15   3  15       55.12       54.57      2.27 o 
 -14   3  15       48.51       44.96      2.07 o 
 -13   3  15       32.86       27.10      2.11 o 
 -12   3  15       11.19       11.10      1.52 o 
 -11   3  15       17.12       18.14      1.72 o 
 -10   3  15        2.38        3.05      0.96 o 
  -9   3  15        6.42        7.60      1.49 o 
  -8   3  15       72.15       71.00      2.09 o 
  -7   3  15       26.14       28.83      2.35 o 
  -6   3  15        8.83        8.06      1.10 o 
  -5   3  15        0.00        0.40      0.85 o 
  -4   3  15        2.51        2.20      1.09 o 
  -3   3  15        0.11       -0.42      0.95 o 
  -2   3  15       58.74       60.53      2.71 o 
  -1   3  15       24.31       27.88      2.08 o 
   0   3  15        8.38        6.14      1.38 o 
   1   3  15        9.74        8.09      1.40 o 
   2   3  15        0.70        0.95      0.97 o 
   3   3  15        9.45       11.54      1.54 o 
   4   3  15        0.68        0.44      1.34 o 
   5   3  15        6.77       10.88      2.06 o 
   6   3  15        3.75        7.74      2.93 o 
   7   3  15        1.96        6.45      3.48 o 
   8   3  15        6.93        7.98      4.93 o 
 -18   4  15      116.01      122.38      3.92 o 
 -17   4  15      109.47      110.88      6.19 o 
 -16   4  15      130.87      136.91      4.03 o 
 -15   4  15       25.68       24.46      1.69 o 
 -14   4  15       16.62       14.92      1.99 o 
 -13   4  15       13.55        8.50      1.52 o 
 -12   4  15        0.17       -0.70      0.91 o 
 -11   4  15       54.38       60.56      4.66 o 
 -10   4  15        8.05        7.90      1.05 o 
  -9   4  15        5.50        5.31      1.03 o 
  -8   4  15        0.09        0.27      0.74 o 
  -7   4  15        3.46        3.50      1.01 o 
  -6   4  15       93.53       87.18      2.97 o 
  -5   4  15       72.67       80.48      6.16 o 
  -4   4  15        8.87        9.25      2.82 o 
  -3   4  15        0.18        0.47      1.20 o 
  -2   4  15        0.03        1.10      1.29 o 
  -1   4  15        0.16       -1.07      1.17 o 
   0   4  15        0.19       -1.24      1.24 o 
   1   4  15       80.92       78.94      3.17 o 
   2   4  15        5.78        5.13      1.40 o 
   3   4  15       10.44        8.60      1.69 o 
   4   4  15       16.73       16.70      2.02 o 
   5   4  15       28.07       34.84      3.11 o 
   6   4  15        1.83        2.52      2.06 o 
 -16   5  15       12.71       14.32      1.60 o 
 -15   5  15        0.02        0.81      0.99 o 
 -14   5  15        9.23        7.60      1.49 o 
 -13   5  15        4.23        4.04      1.21 o 
 -12   5  15       17.38       19.41      1.75 o 
 -11   5  15       11.00        9.81      1.29 o 
 -10   5  15        5.64        5.48      1.10 o 
  -9   5  15       83.68       93.09      3.87 o 
  -8   5  15        1.78        3.59      1.07 o 
  -7   5  15        8.90       11.30      1.51 o 
  -6   5  15        2.05        1.63      1.51 o 
  -5   5  15        8.49        6.27      1.84 o 
  -4   5  15       10.78       14.51      2.31 o 
  -3   5  15        6.48        7.04      1.93 o 
  -2   5  15       34.08       34.77      2.76 o 
  -1   5  15        5.45        4.39      1.68 o 
   0   5  15       54.71       51.89      3.34 o 
   1   5  15        8.35        8.00      1.68 o 
   2   5  15       81.71       79.63      3.43 o 
   3   5  15        9.95        8.73      2.12 o 
   4   5  15       15.55       16.94      2.34 o 
   5   5  15        1.01        2.26      1.47 o 
 -14   6  15        1.26        0.52      1.46 o 
 -13   6  15       79.59       81.09      5.51 o 
 -12   6  15        3.43        3.41      1.63 o 
 -11   6  15       37.40       42.35      2.54 o 
 -10   6  15       42.90       43.96      2.68 o 
  -9   6  15       23.12       22.04      1.94 o 
  -8   6  15        1.38        1.45      1.79 o 
  -7   6  15       12.96       13.25      2.69 o 
  -6   6  15       37.40       39.38      3.71 o 
  -5   6  15       51.40       49.85      3.84 o 
  -4   6  15       97.89       94.23      4.52 o 
  -3   6  15       23.86       12.93      2.16 o 
  -2   6  15       17.59       15.97      3.11 o 
  -1   6  15       21.77       22.14      2.47 o 
   0   6  15       17.11       17.44      2.38 o 
   1   6  15       25.27       23.99      2.36 o 
   2   6  15        0.83        2.95      1.50 o 
   3   6  15       12.19       12.92      3.25 o 
 -10   7  15        8.40        8.74      2.81 o 
  -9   7  15        0.34        0.33      1.93 o 
  -8   7  15       34.22       33.68      3.50 o 
  -7   7  15        1.18        2.06      1.99 o 
  -6   7  15       13.07       11.18      2.44 o 
  -5   7  15       49.50       56.09      4.21 o 
  -4   7  15        2.55        2.31      2.03 o 
  -3   7  15        0.01       -1.43      1.85 o 
  -2   7  15       18.21       21.54      6.43 o 
  -1   7  15       66.90       64.12      8.24 o 
 -20   0  16       50.94       56.12      4.84 o 
 -19   0  16        0.03        0.32      1.28 o 
 -18   0  16        1.24        1.23      1.30 o 
 -17   0  16        9.92       10.97      1.98 o 
 -16   0  16       74.46       78.57      3.73 o 
 -15   0  16        6.83        5.74      1.53 o 
 -14   0  16      102.77      110.89      4.08 o 
 -13   0  16      176.67      177.96      4.53 o 
 -12   0  16       40.78       44.82      2.25 o 
 -11   0  16       19.83       21.85      1.54 o 
 -10   0  16       20.38       26.52      1.58 o 
  -9   0  16        0.77        2.71      1.38 o 
  -8   0  16       59.46       60.59      4.72 o 
  -7   0  16      175.02      190.80      4.99 o 
  -6   0  16       58.84       79.43      2.52 o 
  -5   0  16       13.95       17.82      2.24 o 
  -4   0  16       39.16       40.98      4.76 o 
  -3   0  16       94.02      115.43      5.72 o 
  -2   0  16      172.18      167.66      5.30 o 
  -1   0  16        4.39        3.38      2.04 o 
   0   0  16       15.18       15.06      2.27 o 
   1   0  16      109.10      123.92      5.45 o 
   2   0  16       52.55       51.37      4.68 o 
   3   0  16        2.77        3.82      2.44 o 
   4   0  16       39.65       47.08      4.76 o 
   5   0  16      327.34      336.87     23.74 o 
   6   0  16       38.60       36.89      7.27 o 
   7   0  16      169.39      179.32      8.16 o 
   8   0  16       24.09       16.94      4.03 o 
 -19   1  16        0.83        0.79      1.34 o 
 -18   1  16       36.68       38.30      2.84 o 
 -17   1  16       10.56       10.72      1.44 o 
 -16   1  16       10.56        9.14      1.17 o 
 -15   1  16        9.53        7.15      1.05 o 
 -14   1  16       42.61       40.82      1.80 o 
 -13   1  16        0.12        0.50      0.63 o 
 -12   1  16        0.08        0.10      0.60 o 
 -11   1  16        0.16        1.00      0.65 o 
 -10   1  16        6.93        5.73      0.92 o 
  -9   1  16       64.75       61.65      1.70 o 
  -8   1  16       35.97       27.06      2.33 o 
  -7   1  16        0.36        0.16      0.81 o 
  -6   1  16       14.99       19.12      1.75 o 
  -5   1  16       97.81       96.48      2.90 o 
  -4   1  16       23.26       25.58      2.07 o 
  -3   1  16        4.80        4.79      1.37 o 
  -2   1  16        5.23        3.89      2.07 o 
  -1   1  16        0.05       -0.48      1.30 o 
   0   1  16       79.83       83.30      3.28 o 
   1   1  16       40.30       36.55      2.48 o 
   2   1  16       59.18       65.27      3.24 o 
   3   1  16      222.48      232.92      6.11 o 
   4   1  16       74.09       71.47      3.81 o 
   5   1  16        0.32        3.46      1.61 o 
   6   1  16       20.30       23.88      2.66 o 
   7   1  16        0.01        6.75      1.84 o 
 -19   2  16        5.55        3.13      1.22 o 
 -18   2  16        5.58        3.94      1.19 o 
 -17   2  16        5.25        4.81      1.09 o 
 -16   2  16        9.91        8.04      1.39 o 
 -15   2  16        4.39        4.55      1.00 o 
 -14   2  16        2.12        1.99      0.81 o 
 -13   2  16      162.45      170.47      3.88 o 
 -12   2  16       11.05        8.90      1.09 o 
 -11   2  16       11.84       12.00      1.84 o 
 -10   2  16      131.35      131.05      3.95 o 
  -9   2  16       22.93       26.37      2.83 o 
  -8   2  16       43.49       45.34      1.63 o 
  -7   2  16       35.08       41.44      2.17 o 
  -6   2  16       20.20       23.77      1.26 o 
  -5   2  16        4.76        3.52      0.78 o 
  -4   2  16        0.51        0.89      1.25 o 
  -3   2  16       48.42       47.51      2.82 o 
  -2   2  16       10.42        9.00      1.68 o 
  -1   2  16        0.26       -0.92      0.92 o 
   0   2  16       59.48       58.89      2.83 o 
   1   2  16       16.91       17.04      2.33 o 
   2   2  16       79.60       76.20      3.45 o 
   3   2  16        5.43        5.16      2.16 o 
   4   2  16        8.64        7.37      1.51 o 
   5   2  16        9.11        6.21      2.39 o 
   6   2  16       12.60       15.68      2.39 o 
   7   2  16        8.25       11.81      4.02 o 
 -18   3  16       59.52       60.02      2.62 o 
 -17   3  16       14.89       14.10      1.50 o 
 -16   3  16       30.47       27.67      1.88 o 
 -15   3  16       43.34       39.44      1.98 o 
 -14   3  16        5.26        4.42      0.98 o 
 -13   3  16        0.45        0.57      0.91 o 
 -12   3  16       84.68       90.08      3.89 o 
 -11   3  16      189.72      195.56      4.49 o 
 -10   3  16       44.76       47.05      2.07 o 
  -9   3  16      314.49      332.38      5.05 o 
  -8   3  16        2.23        0.81      0.79 o 
  -7   3  16        1.14       -0.38      0.69 o 
  -6   3  16      107.81      104.85      3.00 o 
  -5   3  16       35.13       38.29      3.01 o 
  -4   3  16       64.35       61.42      3.53 o 
  -3   3  16        8.93       10.07      1.53 o 
  -2   3  16       58.49       60.48      2.82 o 
  -1   3  16        6.42        5.47      1.46 o 
   0   3  16        9.88        5.38      1.21 o 
   1   3  16       20.05       16.08      2.00 o 
   2   3  16        9.85       10.60      1.66 o 
   3   3  16      225.43      224.78      5.66 o 
   4   3  16        0.48        1.70      1.48 o 
   5   3  16       10.98       14.17      3.03 o 
   6   3  16        0.20        2.06      1.56 o 
 -17   4  16        1.79        1.73      1.01 o 
 -16   4  16        0.76       -0.43      0.91 o 
 -15   4  16        4.56        4.06      1.20 o 
 -14   4  16        0.84       -0.45      1.02 o 
 -13   4  16       23.40       22.26      2.87 o 
 -12   4  16       42.63       41.63      2.24 o 
 -11   4  16       16.82       19.05      1.54 o 
 -10   4  16       35.62       34.43      1.86 o 
  -9   4  16        0.04       -0.73      0.86 o 
  -8   4  16       22.96       23.93      2.73 o 
  -7   4  16       20.09       23.21      1.88 o 
  -6   4  16        4.52        2.63      2.13 o 
  -5   4  16       14.84       11.92      2.15 o 
  -4   4  16        0.01        3.89      1.59 o 
  -3   4  16       32.22       36.68      3.19 o 
  -2   4  16        4.77        5.42      1.60 o 
  -1   4  16        0.13       -0.68      1.35 o 
   0   4  16        0.24        2.13      1.27 o 
   1   4  16        1.96        0.49      1.19 o 
   2   4  16        8.08        7.99      1.49 o 
   3   4  16       16.71       18.96      1.97 o 
   4   4  16       47.77       48.70      3.05 o 
   5   4  16        4.48        4.92      3.58 o 
 -15   5  16       21.72       23.82      2.29 o 
 -14   5  16        0.17       -0.88      1.03 o 
 -13   5  16        2.73        2.58      1.18 o 
 -12   5  16       18.36       17.40      1.69 o 
 -11   5  16       49.51       51.30      2.38 o 
 -10   5  16        0.57        1.17      1.00 o 
  -9   5  16       25.49       25.62      1.95 o 
  -8   5  16       20.31       22.80      2.09 o 
  -7   5  16        0.14       -1.47      1.47 o 
  -6   5  16        8.86        6.54      2.05 o 
  -5   5  16       16.42       19.36      2.57 o 
  -4   5  16       33.21       32.39      3.15 o 
  -3   5  16        0.16        0.27      1.58 o 
  -2   5  16        0.04       -1.60      1.60 o 
  -1   5  16        8.50        8.44      1.88 o 
   0   5  16       67.32       71.35      4.46 o 
   1   5  16       19.49       21.37      3.11 o 
   2   5  16        6.61        5.78      1.63 o 
   3   5  16       21.99       19.43      2.24 o 
 -13   6  16      130.14      150.30      6.22 o 
 -12   6  16        0.48        0.07      1.29 o 
 -11   6  16       10.68        9.97      2.15 o 
 -10   6  16       20.42       24.71      2.02 o 
  -9   6  16        2.37        1.58      1.80 o 
  -8   6  16        1.34        0.37      1.84 o 
  -7   6  16       39.75       32.83      3.76 o 
  -6   6  16        0.47        2.13      1.88 o 
  -5   6  16        0.03        1.91      1.85 o 
  -4   6  16        0.82       -0.38      1.63 o 
  -3   6  16       78.52       85.83      4.55 o 
  -2   6  16       89.20       86.72      4.69 o 
  -1   6  16       16.82       16.68      2.75 o 
   0   6  16       19.45       19.64      3.16 o 
   1   6  16        7.76        7.46      1.90 o 
  -7   7  16        0.00        7.00      3.10 o 
  -6   7  16        3.11        1.94      3.03 o 
  -5   7  16        1.04        1.35      2.88 o 
 -19   1  17        0.24        0.85      1.99 o 
 -18   1  17        2.05        2.13      0.91 o 
 -17   1  17       11.28       14.09      1.75 o 
 -16   1  17       15.68       12.86      1.41 o 
 -15   1  17      205.11      228.26      4.64 o 
 -14   1  17        0.28        0.21      0.72 o 
 -13   1  17        0.13       -0.08      0.71 o 
 -12   1  17       35.19       36.04      1.43 o 
 -11   1  17       63.96       62.85      1.95 o 
 -10   1  17        9.54        9.65      0.94 o 
  -9   1  17        1.99        2.57      0.64 o 
  -8   1  17        5.26        6.21      1.24 o 
  -7   1  17       49.82       55.95      2.90 o 
  -6   1  17      116.52      130.84      3.77 o 
  -5   1  17       71.28       70.11      5.04 o 
  -4   1  17       10.98       14.49      1.84 o 
  -3   1  17        0.34        1.71      1.81 o 
  -2   1  17       13.74       15.07      2.11 o 
  -1   1  17        3.07        3.77      1.68 o 
   0   1  17      103.17       98.81      4.34 o 
   1   1  17      105.24      102.79      4.47 o 
   2   1  17        7.49       11.07      2.58 o 
   3   1  17       62.56       68.81      4.51 o 
   4   1  17       22.40       27.05      2.78 o 
   5   1  17        0.96        3.28      1.71 o 
   6   1  17       38.26       38.56      2.86 o 
 -18   2  17        1.93        2.37      0.98 o 
 -17   2  17       11.17        9.11      1.95 o 
 -16   2  17       10.27       10.10      1.31 o 
 -15   2  17        1.60        1.25      0.85 o 
 -14   2  17        1.56        1.44      0.80 o 
 -13   2  17        8.77       11.05      1.17 o 
 -12   2  17      132.62      129.41      3.16 o 
 -11   2  17      120.97      121.58      3.32 o 
 -10   2  17       23.30       26.70      1.95 o 
  -9   2  17      272.02      286.91      7.45 o 
  -8   2  17       13.31       16.40      1.58 o 
  -7   2  17       28.55       27.75      2.27 o 
  -6   2  17      219.47      226.25      4.47 o 
  -5   2  17        1.15        0.96      1.32 o 
  -4   2  17        3.50        4.37      1.48 o 
  -3   2  17       40.63       43.12      2.80 o 
  -2   2  17        0.09       -0.59      1.31 o 
  -1   2  17       42.58       45.54      3.26 o 
   0   2  17       97.24      112.54      4.53 o 
   1   2  17       23.03       26.09      2.48 o 
   2   2  17       19.59       21.56      2.36 o 
   3   2  17        3.97        4.13      1.81 o 
   4   2  17       86.88       83.26      4.15 o 
   5   2  17      190.53      201.42      6.26 o 
   6   2  17        4.40        6.04      3.74 o 
 -18   3  17       31.62       30.53      3.46 o 
 -17   3  17        0.88        0.80      0.89 o 
 -16   3  17        0.28       -0.14      0.88 o 
 -15   3  17        1.51       -0.44      0.80 o 
 -14   3  17        0.00        0.86      0.94 o 
 -13   3  17        0.97        1.03      1.04 o 
 -12   3  17       19.01       18.55      2.17 o 
 -11   3  17        2.49        1.49      0.88 o 
 -10   3  17        0.70        1.07      0.95 o 
  -9   3  17        5.84        4.93      1.23 o 
  -8   3  17        1.01        1.62      0.81 o 
  -7   3  17        4.95        3.53      1.00 o 
  -6   3  17        5.84        6.42      1.23 o 
  -5   3  17        6.44        6.32      1.84 o 
  -4   3  17        1.57        2.06      2.03 o 
  -3   3  17        3.25        5.02      1.44 o 
  -2   3  17       30.52       38.72      4.96 o 
  -1   3  17        4.82        6.60      1.44 o 
   0   3  17       99.18       96.02      3.28 o 
   1   3  17       46.34       43.24      3.01 o 
   2   3  17       30.22       31.07      3.32 o 
   3   3  17      115.25       99.54      6.15 o 
   4   3  17       27.95       35.06      3.51 o 
   5   3  17        0.18        7.70      2.64 o 
 -16   4  17       26.33       24.42      2.32 o 
 -15   4  17        5.99        4.81      1.18 o 
 -14   4  17        0.91        1.58      1.08 o 
 -13   4  17        0.37       -1.00      1.00 o 
 -12   4  17        0.00        0.02      0.98 o 
 -11   4  17        2.49        1.85      0.98 o 
 -10   4  17        5.29        3.47      1.06 o 
  -9   4  17       59.59       64.58      2.87 o 
  -8   4  17        2.02        1.83      1.35 o 
  -7   4  17        5.56        6.14      1.27 o 
  -6   4  17        0.20       -0.51      1.63 o 
  -5   4  17        2.72        2.35      1.64 o 
  -4   4  17      110.77      113.56      4.87 o 
  -3   4  17       77.81       71.72      4.13 o 
  -2   4  17        7.67        9.93      1.93 o 
  -1   4  17        3.29        3.77      1.68 o 
   0   4  17       34.59       37.19      2.88 o 
   1   4  17       60.83       66.34      4.05 o 
   2   4  17       13.59       14.13      1.96 o 
   3   4  17        0.11        4.61      2.94 o 
   4   4  17        1.90        9.94      2.82 o 
 -14   5  17       13.17       11.41      3.77 o 
 -13   5  17        9.73        8.66      1.57 o 
 -12   5  17       13.41       12.20      1.68 o 
 -11   5  17       23.93       23.28      2.16 o 
 -10   5  17        5.10        5.05      1.40 o 
  -9   5  17        0.00       -0.02      1.12 o 
  -8   5  17       29.28       33.01      3.96 o 
  -7   5  17        0.94       -0.68      1.68 o 
  -6   5  17       64.20       66.72      4.32 o 
  -5   5  17       94.03       94.21      4.71 o 
  -4   5  17       16.74       16.32      2.72 o 
  -3   5  17       21.47       21.54      2.96 o 
  -2   5  17        0.66        0.45      1.75 o 
  -1   5  17       29.35       32.50      4.99 o 
   0   5  17       17.86       19.85      2.17 o 
   1   5  17       62.53       70.22      5.01 o 
   2   5  17        5.85        6.73      1.72 o 
 -11   6  17       20.46       23.43      2.65 o 
 -10   6  17        3.22        2.45      1.91 o 
  -9   6  17        6.20        1.67      1.95 o 
  -8   6  17       10.34       21.07      3.73 o 
  -7   6  17        9.33        9.62      2.35 o 
  -6   6  17       20.85       22.92      2.90 o 
  -5   6  17        0.07        0.73      1.64 o 
  -4   6  17       24.98       23.34      3.84 o 
  -3   6  17        0.05       -2.46      3.38 o 
  -2   6  17        1.80        3.78      4.42 o 
 -18   0  18       47.27       49.83      3.46 o 
 -17   0  18        7.34        6.70      1.69 o 
 -16   0  18       37.34       34.69      3.55 o 
 -15   0  18       33.96       36.96      2.70 o 
 -14   0  18      157.24      153.07      9.24 o 
 -13   0  18      177.68      195.19      5.41 o 
 -12   0  18       64.32       62.22      2.83 o 
 -11   0  18        0.01       -0.60      0.78 o 
 -10   0  18        2.82        1.05      1.46 o 
  -9   0  18        7.91        8.44      1.97 o 
  -8   0  18        3.53        4.50      1.73 o 
  -5   0  18        0.14        2.17      3.10 o 
  -4   0  18      120.66      129.81      5.03 o 
  -3   0  18      270.66      272.46      7.22 o 
  -2   0  18       52.24       51.70      4.28 o 
  -1   0  18       95.86      101.02      6.13 o 
   0   0  18      234.82      254.63      7.40 o 
   1   0  18       69.41       75.34      5.38 o 
   2   0  18        0.49        5.10      2.43 o 
   3   0  18       96.50      102.53      6.26 o 
   4   0  18      105.99      121.31      7.43 o 
   5   0  18       56.42       65.76     13.35 o 
 -18   1  18        7.14        5.14      1.72 o 
 -17   1  18       32.75       35.32      2.17 o 
 -16   1  18       21.42       21.75      1.70 o 
 -15   1  18       62.03       67.09      2.52 o 
 -14   1  18        6.18        5.20      0.98 o 
 -13   1  18        0.52        0.38      0.72 o 
 -12   1  18       83.91       83.78      2.93 o 
 -11   1  18      105.91      112.86      4.35 o 
 -10   1  18       85.10       88.51      2.56 o 
  -9   1  18       23.05       31.41      2.62 o 
  -8   1  18        6.54        8.25      3.02 o 
  -7   1  18       21.72       32.59      3.68 o 
  -6   1  18        8.23        8.73      1.82 o 
  -5   1  18        0.54        0.43      1.30 o 
  -4   1  18        4.15        5.30      2.13 o 
  -3   1  18        0.32        2.77      1.59 o 
  -2   1  18       81.99       84.91      4.50 o 
  -1   1  18       23.59       27.70      2.73 o 
   0   1  18        6.76        4.39      1.96 o 
   1   1  18      213.86      210.30      6.23 o 
   2   1  18       79.29       89.86      5.25 o 
   3   1  18        1.14        5.13      2.42 o 
   4   1  18        3.06        5.69      2.60 o 
   5   1  18        0.22        4.77      2.01 o 
 -18   2  18        2.33        0.86      1.04 o 
 -17   2  18        4.09        3.75      1.01 o 
 -16   2  18        0.47        0.29      0.84 o 
 -15   2  18        0.06       -0.28      0.81 o 
 -14   2  18        0.73        1.00      0.77 o 
 -13   2  18        8.48        7.21      1.14 o 
 -12   2  18       85.07       92.74      3.31 o 
 -11   2  18       10.79       10.21      1.39 o 
 -10   2  18        8.68        6.22      1.51 o 
  -9   2  18        0.00        1.13      0.83 o 
  -8   2  18      205.68      219.85      4.33 o 
  -7   2  18        3.35        3.94      0.96 o 
  -6   2  18        0.17       -0.69      0.69 o 
  -5   2  18       17.06       14.96      2.40 o 
  -4   2  18       44.05       44.75      3.34 o 
  -3   2  18        0.59        0.98      1.38 o 
  -2   2  18       86.91       88.89      5.82 o 
  -1   2  18      106.86      115.72      4.14 o 
   0   2  18       79.37       85.19      3.78 o 
   1   2  18        7.14       11.18      2.01 o 
   2   2  18       26.10       24.47      2.57 o 
   3   2  18        5.04        7.51      2.08 o 
   4   2  18        7.40        6.91      2.46 o 
 -17   3  18       16.93       14.91      3.76 o 
 -16   3  18        6.75        6.32      1.37 o 
 -15   3  18       22.49       21.87      1.82 o 
 -14   3  18        2.30        1.37      0.97 o 
 -13   3  18        1.44        2.10      1.19 o 
 -12   3  18       38.99       38.55      2.75 o 
 -11   3  18      156.49      175.16      4.26 o 
 -10   3  18      107.96      121.10      3.50 o 
  -9   3  18       29.39       30.01      1.89 o 
  -8   3  18       53.80       52.59      3.20 o 
  -7   3  18        0.53        1.29      0.94 o 
  -6   3  18        9.63       11.87      2.22 o 
  -5   3  18       43.08       43.47      3.73 o 
  -4   3  18      103.21      116.44      4.88 o 
  -3   3  18       25.97       29.11      2.96 o 
  -2   3  18      117.14      120.02      4.10 o 
  -1   3  18        1.77        2.85      1.32 o 
   0   3  18        0.15        0.28      1.52 o 
   1   3  18        1.01        2.23      1.73 o 
   2   3  18        1.92        2.82      1.79 o 
   3   3  18       27.08       27.30      3.03 o 
 -15   4  18        2.14        1.18      1.20 o 
 -14   4  18        1.82        1.54      1.16 o 
 -13   4  18        0.49       -0.33      1.01 o 
 -12   4  18       16.13       11.77      1.85 o 
 -11   4  18        3.86        2.59      1.47 o 
 -10   4  18        6.74        6.30      1.49 o 
  -9   4  18        0.05        0.73      1.43 o 
  -8   4  18       53.66       59.56      2.78 o 
  -7   4  18       75.67       78.72      4.38 o 
  -6   4  18       55.42       57.55      4.06 o 
  -5   4  18        1.30        0.91      1.79 o 
  -4   4  18       34.20       32.98      3.59 o 
  -3   4  18      259.94      259.19     10.05 o 
  -2   4  18      102.93      104.74     10.89 o 
  -1   4  18        2.38        2.54      1.33 o 
   0   4  18        8.28        6.52      1.61 o 
   1   4  18        0.15        2.00      1.38 o 
   2   4  18       32.02       35.68      3.55 o 
 -13   5  18        2.29        3.05      1.89 o 
 -12   5  18       31.75       33.49      2.83 o 
 -11   5  18       22.16       26.43      3.52 o 
 -10   5  18       42.84       44.57      2.83 o 
  -9   5  18        3.79        2.53      2.91 o 
  -8   5  18       71.49       75.81      4.41 o 
  -7   5  18       26.48       22.21      2.95 o 
  -6   5  18        0.01        3.02      2.04 o 
  -5   5  18       72.77       69.91      5.04 o 
  -4   5  18       59.57       54.72      5.59 o 
  -3   5  18        0.00        1.96      1.68 o 
  -2   5  18       57.48       53.80      4.19 o 
  -1   5  18       28.82       28.14      2.65 o 
  -6   6  18      131.07      152.68     10.42 o 
 -17   1  19        7.97        6.40      1.19 o 
 -16   1  19       14.61       14.62      1.59 o 
 -15   1  19        3.06        3.42      1.01 o 
 -14   1  19       46.13       47.65      2.05 o 
 -13   1  19        2.30        0.52      0.78 o 
 -12   1  19       14.12       12.03      1.25 o 
 -11   1  19       13.30       13.69      1.31 o 
 -10   1  19        0.60        1.23      1.23 o 
  -9   1  19       32.39       34.64      3.00 o 
  -8   1  19      136.44      147.71      4.79 o 
  -7   1  19      226.21      243.27      7.74 o 
  -6   1  19        0.02        2.95      2.72 o 
  -5   1  19      129.26      140.76      6.87 o 
  -4   1  19        0.91        4.65      2.32 o 
  -3   1  19       36.21       39.18      3.12 o 
  -2   1  19        0.45        0.10      1.55 o 
  -1   1  19       10.25        9.49      2.13 o 
   0   1  19       18.02       19.05      2.64 o 
   1   1  19        6.97        4.89      2.88 o 
   2   1  19        5.51        7.70      2.54 o 
   3   1  19        1.02        7.13      2.59 o 
 -17   2  19        6.55        7.80      1.47 o 
 -16   2  19       18.10       17.74      1.77 o 
 -15   2  19       32.94       32.51      3.43 o 
 -14   2  19       65.93       74.60      3.66 o 
 -13   2  19       39.05       39.10      1.94 o 
 -12   2  19        3.08        5.85      3.46 o 
 -11   2  19        0.00        0.47      0.88 o 
 -10   2  19       47.22       52.94      2.29 o 
  -9   2  19       26.81       28.78      2.16 o 
  -8   2  19        0.19        0.31      0.77 o 
  -7   2  19       90.78       93.77      2.79 o 
  -6   2  19       34.79       35.10      3.12 o 
  -5   2  19      129.68      147.08      5.27 o 
  -4   2  19       44.13       36.43      4.43 o 
  -3   2  19       33.26       36.80      2.78 o 
  -2   2  19       13.84       14.23      2.11 o 
  -1   2  19        4.74        6.02      1.77 o 
   0   2  19       22.58       25.34      2.61 o 
   1   2  19       62.10       64.97      3.76 o 
   2   2  19       24.38       23.90      2.95 o 
 -16   3  19        1.27        3.46      3.94 o 
 -15   3  19        0.02        0.68      1.25 o 
 -14   3  19        2.71        1.57      1.01 o 
 -13   3  19        5.72        3.77      1.18 o 
 -12   3  19        2.97        3.45      1.10 o 
 -11   3  19        0.01        0.68      1.00 o 
 -10   3  19      128.48      135.73      3.71 o 
  -9   3  19       16.34       17.91      1.87 o 
  -8   3  19       24.57       28.28      2.00 o 
  -7   3  19      194.19      212.95      6.58 o 
  -6   3  19       96.63      103.92      6.47 o 
  -5   3  19        4.78        5.40      2.01 o 
  -4   3  19       67.94       72.35      4.84 o 
  -3   3  19       36.21       36.02      5.05 o 
  -2   3  19        1.81        3.25      2.39 o 
  -1   3  19       15.92       18.50      2.23 o 
   0   3  19        0.33        0.40      1.89 o 
   1   3  19       38.51       40.51      3.23 o 
 -14   4  19        6.78        5.95      2.01 o 
 -13   4  19        2.44        2.19      1.18 o 
 -12   4  19       12.76       11.84      1.54 o 
 -11   4  19        2.31        2.25      1.37 o 
 -10   4  19       49.22       46.80      4.27 o 
  -9   4  19        3.38        1.88      1.84 o 
  -8   4  19      139.97      152.02      5.78 o 
  -7   4  19       10.41        9.11      2.18 o 
  -6   4  19       48.91       47.68      3.89 o 
  -5   4  19       76.17       82.21      4.60 o 
  -4   4  19       54.21       55.91      4.16 o 
  -3   4  19       36.57       39.10      3.62 o 
  -2   4  19       10.39       12.93      2.56 o 
  -1   4  19       36.60       43.04      2.92 o 
 -11   5  19        0.19        1.92      1.77 o 
 -10   5  19        0.13       -1.07      1.91 o 
  -9   5  19        6.20       11.00      3.41 o 
  -8   5  19       11.17       11.12      3.35 o 
  -7   5  19        1.31        3.81      3.45 o 
  -6   5  19        2.78        2.06      1.93 o 
  -5   5  19       14.38       14.98      2.58 o 
  -4   5  19       14.18       12.94      3.73 o 
 -16   0  20        4.93        5.16      2.85 o 
 -15   0  20        4.33        7.31      2.32 o 
 -14   0  20      361.21      394.09     15.13 o 
 -13   0  20       10.42       12.75      1.70 o 
 -12   0  20       39.95       38.74      2.34 o 
  -4   0  20        9.10       13.26      4.49 o 
  -3   0  20        6.48        8.28      4.23 o 
  -2   0  20       34.93       29.76      6.00 o 
  -1   0  20       13.72       16.43      5.52 o 
   0   0  20        0.42       -4.16      4.16 o 
   1   0  20       24.90       20.74      6.07 o 
 -16   1  20       12.32        9.25      1.34 o 
 -15   1  20        3.58        3.50      1.09 o 
 -14   1  20        5.20        5.05      1.05 o 
 -13   1  20       17.26       19.76      1.56 o 
 -12   1  20      190.18      200.28     10.03 o 
 -11   1  20       39.18       40.97      1.63 o 
 -10   1  20        2.68        1.90      1.57 o 
  -9   1  20       43.38       47.89      7.96 o 
  -8   1  20        0.13        0.55      3.08 o 
  -7   1  20        0.07        3.37      3.59 o 
  -6   1  20        0.00        3.63      3.56 o 
  -5   1  20       53.67       54.07      4.88 o 
  -4   1  20      139.49      153.85      5.91 o 
  -3   1  20       58.71       66.88      3.93 o 
  -2   1  20       27.11       31.49      3.01 o 
  -1   1  20        1.88        2.91      1.94 o 
   0   1  20       11.17        7.29      2.32 o 
   1   1  20       78.75       91.28      5.24 o 
 -15   2  20        7.09        6.16      1.36 o 
 -14   2  20       15.38       17.39      2.72 o 
 -13   2  20       27.14       28.58      2.19 o 
 -12   2  20       22.31       23.18      2.41 o 
 -11   2  20       32.25       39.41      2.06 o 
 -10   2  20        0.58        0.01      1.05 o 
  -9   2  20       40.43       41.34      2.84 o 
  -8   2  20       11.30       11.56      3.16 o 
  -7   2  20        8.21        9.50      3.84 o 
  -6   2  20        1.65        3.11      1.94 o 
  -5   2  20        5.27        7.51      3.06 o 
  -4   2  20        3.60        8.50      3.19 o 
  -3   2  20      223.67      238.63      6.52 o 
  -2   2  20       52.24       61.99      3.81 o 
  -1   2  20       25.65       25.28      2.52 o 
   0   2  20       18.65       23.47      3.64 o 
 -14   3  20        0.24        1.59      1.11 o 
 -13   3  20        7.52        8.96      2.13 o 
 -12   3  20        2.29        3.66      1.10 o 
 -11   3  20       53.01       59.52      4.35 o 
 -10   3  20      122.99      131.50      4.45 o 
  -9   3  20       21.44       21.21      2.07 o 
  -8   3  20        1.45        5.53      4.06 o 
  -7   3  20       25.08       31.75      3.18 o 
  -6   3  20       42.79       43.33      3.64 o 
  -5   3  20       63.97       64.55      4.10 o 
  -4   3  20        3.53        3.90      2.85 o 
  -3   3  20        0.93        2.20      2.29 o 
  -2   3  20        1.14       -0.27      2.15 o 
  -1   3  20      227.72      244.42      6.97 o 
 -11   4  20        9.75        9.43      2.04 o 
 -10   4  20       47.61       43.77      3.21 o 
  -9   4  20        2.25        2.91      2.17 o 
  -8   4  20       83.56       96.22      6.32 o 
  -7   4  20       26.17       30.92      3.22 o 
  -6   4  20        0.56        2.49      1.78 o 
  -5   4  20        2.93        1.23      2.23 o 
  -4   4  20       11.19       10.59      2.29 o 
  -3   4  20       34.61       33.60      4.85 o 
 -14   1  21       71.65       69.81      2.54 o 
 -13   1  21       17.54       15.24      2.81 o 
 -12   1  21        0.07       -0.09      0.99 o 
 -11   1  21       11.29        6.28      1.98 o 
  -5   1  21       95.51      111.39      9.91 o 
  -4   1  21       10.02       14.42      3.07 o 
  -3   1  21        7.10        7.58      2.68 o 
  -2   1  21        1.11        3.99      2.01 o 
 -13   2  21       72.15       80.66      2.94 o 
 -12   2  21       16.56       12.36      1.71 o 
 -11   2  21       52.37       52.37      3.08 o 
 -10   2  21       74.63       82.48      4.60 o 
  -9   2  21       10.80       14.97      3.63 o 
  -8   2  21       24.93       29.47      3.58 o 
  -7   2  21        7.72        9.97      4.37 o 
  -6   2  21      162.20      185.49      8.35 o 
  -5   2  21       20.08       26.14      4.23 o 
  -4   2  21       26.82       29.48      3.51 o 
  -3   2  21       66.05       72.88      5.33 o 
  -2   2  21       11.75        6.87      5.20 o 
 -11   3  21       34.38       39.51     10.30 o 
 -10   3  21        0.30        1.54      1.34 o 
  -9   3  21       63.56       68.48      4.94 o 
  -8   3  21        5.33        8.20      2.34 o 
  -7   3  21        0.27        1.91      1.82 o 
  -6   3  21       19.40       17.82      2.67 o 
  -5   3  21        0.05        4.43      2.93 o 
                                                 
